# Supplementary material for: Genetic Diversity and Geographic Spread of Henipaviruses
Source: Emerg Infect Dis. 2025 Mar;31(3):427–37. doi: 10.3201/eid3103.241134 (PMC11878329; doi:10.3201/eid3103.241134)
Supplement: Appendix — Additional information about genetic diversity and geographic spread of henipaviruses. [file 24-1134-Techapp-s1.xlsx]

## Sheet: Appendix Table 1
Article DOI: https://doi.org/10.3201/eid3103.241134
EID cannot ensure accessibility for supplementary materials supplied by authors. Readers who have difficulty accessing supplementary content should contact the authors for assistance.
Genetic Diversity and Geographic Spread of Henipaviruses
Appendix Table 1. Paramyxoviridae sequence metadata
Accession	Species	Genus	Length	Sequence_type	nuc_Completeness	Genotype	Country	host_species	host_genus	host_group	Year
A03663	Orthoavulavirus javaense	Orthoavulavirus	3825	GenBank	partial
A03665	Orthoavulavirus javaense	Orthoavulavirus	274	GenBank	partial
A03668	Orthoavulavirus javaense	Orthoavulavirus	145	GenBank	partial
A03670	Orthoavulavirus javaense	Orthoavulavirus	343	GenBank	partial
A03672	Orthoavulavirus javaense	Orthoavulavirus	199	GenBank	partial
A44847	Orthorubulavirus parotitidis	Orthorubulavirus	393	GenBank	partial
A66066	Morbillivirus canis	Morbillivirus	1678	GenBank	partial
A66067	Morbillivirus canis	Morbillivirus	2198	GenBank	partial
A66068	Morbillivirus canis	Morbillivirus	1969	GenBank	partial
A87812	Orthoavulavirus javaense	Orthoavulavirus	2521	GenBank	partial
A91144	Orthoavulavirus javaense	Orthoavulavirus	2521	GenBank	partial
AB000386	Orthorubulavirus parotitidis	Orthorubulavirus	15385	GenBank	partial
AB000387	Orthorubulavirus parotitidis	Orthorubulavirus	15384	GenBank	partial
AB000388	Orthorubulavirus parotitidis	Orthorubulavirus	15384	GenBank	partial
AB002682	Morbillivirus hominis	Morbillivirus	1162	GenBank	partial
AB002684	Morbillivirus hominis	Morbillivirus	1162	GenBank	partial
AB002685	Morbillivirus hominis	Morbillivirus	1162	GenBank	partial
AB002686	Morbillivirus hominis	Morbillivirus	1162	GenBank	partial
AB002687	Morbillivirus hominis	Morbillivirus	1162	GenBank	partial
AB002688	Morbillivirus hominis	Morbillivirus	1162	GenBank	partial
AB003178	Morbillivirus hominis	Morbillivirus	1682	GenBank	partial
AB003179	Morbillivirus hominis	Morbillivirus	1956	GenBank	partial
AB003180	Morbillivirus hominis	Morbillivirus	447	GenBank	partial
AB003181	Morbillivirus hominis	Morbillivirus	1682	GenBank	partial
AB003182	Morbillivirus hominis	Morbillivirus	1956	GenBank	partial
AB003183	Morbillivirus hominis	Morbillivirus	447	GenBank	partial
AB003412	Orthorubulavirus parotitidis	Orthorubulavirus	3946	GenBank	partial
AB003413	Orthorubulavirus parotitidis	Orthorubulavirus	3946	GenBank	partial
AB003414	Orthorubulavirus parotitidis	Orthorubulavirus	3946	GenBank	partial
AB003415	Orthorubulavirus parotitidis	Orthorubulavirus	3946	GenBank	partial
AB003416	Orthorubulavirus parotitidis	Orthorubulavirus	3946	GenBank	partial
AB003417	Orthorubulavirus parotitidis	Orthorubulavirus	3946	GenBank	partial
AB003418	Orthorubulavirus parotitidis	Orthorubulavirus	3946	GenBank	partial
AB003419	Orthorubulavirus parotitidis	Orthorubulavirus	3946	GenBank	partial
AB003420	Orthorubulavirus parotitidis	Orthorubulavirus	3946	GenBank	partial
AB003421	Orthorubulavirus parotitidis	Orthorubulavirus	3946	GenBank	partial
AB003422	Orthorubulavirus parotitidis	Orthorubulavirus	3946	GenBank	partial
AB003423	Orthorubulavirus parotitidis	Orthorubulavirus	3946	GenBank	partial
AB003424	Orthorubulavirus parotitidis	Orthorubulavirus	3946	GenBank	partial
AB003425	Orthorubulavirus parotitidis	Orthorubulavirus	3946	GenBank	partial
AB003426	Orthorubulavirus parotitidis	Orthorubulavirus	3946	GenBank	partial
AB005795	Respirovirus muris	Respirovirus	15384	GenBank	partial
AB005796	Respirovirus muris	Respirovirus	15384	GenBank	partial			Rodentia	Rodentia
AB006495	Morbillivirus hominis	Morbillivirus	108	GenBank	partial			Homo sapiens	Homo	Human
AB006496	Morbillivirus hominis	Morbillivirus	108	GenBank	partial			Homo sapiens	Homo	Human
AB006497	Morbillivirus hominis	Morbillivirus	108	GenBank	partial			Homo sapiens	Homo	Human
AB006498	Morbillivirus hominis	Morbillivirus	108	GenBank	partial			Homo sapiens	Homo	Human
AB006499	Morbillivirus hominis	Morbillivirus	108	GenBank	partial			Homo sapiens	Homo	Human
AB006500	Morbillivirus hominis	Morbillivirus	108	GenBank	partial			Homo sapiens	Homo	Human
AB006501	Morbillivirus hominis	Morbillivirus	108	GenBank	partial			Homo sapiens	Homo	Human
AB006502	Morbillivirus hominis	Morbillivirus	108	GenBank	partial			Homo sapiens	Homo	Human
AB006503	Morbillivirus hominis	Morbillivirus	108	GenBank	partial			Homo sapiens	Homo	Human
AB006504	Morbillivirus hominis	Morbillivirus	108	GenBank	partial			Homo sapiens	Homo	Human
AB006505	Morbillivirus hominis	Morbillivirus	108	GenBank	partial			Homo sapiens	Homo	Human
AB006506	Morbillivirus hominis	Morbillivirus	108	GenBank	partial			Homo sapiens	Homo	Human
AB006507	Morbillivirus hominis	Morbillivirus	108	GenBank	partial			Homo sapiens	Homo	Human
AB006508	Morbillivirus hominis	Morbillivirus	108	GenBank	partial			Homo sapiens	Homo	Human
AB006509	Morbillivirus hominis	Morbillivirus	108	GenBank	partial			Homo sapiens	Homo	Human
AB006510	Morbillivirus hominis	Morbillivirus	108	GenBank	partial			Homo sapiens	Homo	Human
AB006511	Morbillivirus hominis	Morbillivirus	108	GenBank	partial			Homo sapiens	Homo	Human
AB006512	Morbillivirus hominis	Morbillivirus	108	GenBank	partial			Homo sapiens	Homo	Human
AB006513	Morbillivirus hominis	Morbillivirus	108	GenBank	partial			Homo sapiens	Homo	Human
AB006514	Morbillivirus hominis	Morbillivirus	108	GenBank	partial			Homo sapiens	Homo	Human
AB006515	Morbillivirus hominis	Morbillivirus	108	GenBank	partial			Homo sapiens	Homo	Human
AB006516	Morbillivirus hominis	Morbillivirus	108	GenBank	partial			Homo sapiens	Homo	Human
AB006517	Morbillivirus hominis	Morbillivirus	108	GenBank	partial			Homo sapiens	Homo	Human
AB006518	Morbillivirus hominis	Morbillivirus	108	GenBank	partial			Homo sapiens	Homo	Human
AB006519	Morbillivirus hominis	Morbillivirus	108	GenBank	partial			Homo sapiens	Homo	Human
AB006520	Morbillivirus hominis	Morbillivirus	108	GenBank	partial			Homo sapiens	Homo	Human
AB006521	Morbillivirus hominis	Morbillivirus	108	GenBank	partial			Homo sapiens	Homo	Human
AB006522	Morbillivirus hominis	Morbillivirus	108	GenBank	partial			Homo sapiens	Homo	Human
AB006523	Morbillivirus hominis	Morbillivirus	108	GenBank	partial			Homo sapiens	Homo	Human
AB006524	Morbillivirus hominis	Morbillivirus	108	GenBank	partial			Homo sapiens	Homo	Human
AB006525	Morbillivirus hominis	Morbillivirus	108	GenBank	partial			Homo sapiens	Homo	Human
AB006526	Morbillivirus hominis	Morbillivirus	108	GenBank	partial			Homo sapiens	Homo	Human
AB006527	Morbillivirus hominis	Morbillivirus	108	GenBank	partial			Homo sapiens	Homo	Human
AB006528	Morbillivirus hominis	Morbillivirus	108	GenBank	partial			Homo sapiens	Homo	Human
AB006529	Morbillivirus hominis	Morbillivirus	108	GenBank	partial			Homo sapiens	Homo	Human
AB006958	Orthorubulavirus hominis	Orthorubulavirus	2545	GenBank	partial
AB009379	Morbillivirus hominis	Morbillivirus	549	GenBank	partial
AB009380	Morbillivirus hominis	Morbillivirus	549	GenBank	partial
AB012132	Respirovirus pneumoniae	Respirovirus	15462	GenBank	partial			Cavia porcellus	Cavia
AB012948	Morbillivirus hominis	Morbillivirus	15894	GenBank	partial			Homo sapiens	Homo	Human
AB012949	Morbillivirus hominis	Morbillivirus	15894	GenBank	partial			Homo sapiens	Homo	Human
AB016162	Morbillivirus hominis	Morbillivirus	15894	GenBank	partial
AB016239	Morbillivirus hominis	Morbillivirus	1162	GenBank	partial
AB016776	Morbillivirus canis	Morbillivirus	2031	GenBank	partial
AB019696	Morbillivirus hominis	Morbillivirus	385	GenBank	partial
AB019697	Morbillivirus hominis	Morbillivirus	385	GenBank	partial
AB019698	Morbillivirus hominis	Morbillivirus	385	GenBank	partial
AB019699	Morbillivirus hominis	Morbillivirus	385	GenBank	partial
AB019700	Morbillivirus hominis	Morbillivirus	385	GenBank	partial
AB019701	Morbillivirus hominis	Morbillivirus	385	GenBank	partial
AB019702	Morbillivirus hominis	Morbillivirus	385	GenBank	partial
AB019703	Morbillivirus hominis	Morbillivirus	385	GenBank	partial
AB021962	Orthorubulavirus mammalis	Orthorubulavirus	1702	GenBank	partial
AB021977	Morbillivirus pecoris	Morbillivirus	1667	GenBank	partial
AB021997	Morbillivirus hominis	Morbillivirus	385	GenBank	partial
AB021998	Morbillivirus hominis	Morbillivirus	385	GenBank	partial
AB021999	Morbillivirus hominis	Morbillivirus	385	GenBank	partial
AB022000	Morbillivirus hominis	Morbillivirus	385	GenBank	partial
AB022001	Morbillivirus hominis	Morbillivirus	385	GenBank	partial
AB022002	Morbillivirus hominis	Morbillivirus	385	GenBank	partial
AB022003	Morbillivirus hominis	Morbillivirus	385	GenBank	partial
AB022004	Morbillivirus hominis	Morbillivirus	385	GenBank	partial
AB022005	Morbillivirus hominis	Morbillivirus	385	GenBank	partial
AB022006	Morbillivirus hominis	Morbillivirus	385	GenBank	partial
AB022007	Morbillivirus hominis	Morbillivirus	385	GenBank	partial
AB022008	Morbillivirus hominis	Morbillivirus	385	GenBank	partial
AB022009	Morbillivirus hominis	Morbillivirus	385	GenBank	partial
AB022010	Morbillivirus hominis	Morbillivirus	385	GenBank	partial
AB025270	Morbillivirus canis	Morbillivirus	1824	GenBank	partial
AB025271	Morbillivirus canis	Morbillivirus	1824	GenBank	partial
AB028914	Morbillivirus canis	Morbillivirus	1524	GenBank	partial
AB028915	Morbillivirus canis	Morbillivirus	1524	GenBank	partial
AB028916	Morbillivirus canis	Morbillivirus	1524	GenBank	partial
AB032167	Morbillivirus hominis	Morbillivirus	15894	GenBank	partial
AB033629	Orthorubulavirus mammalis	Orthorubulavirus	1696	GenBank	partial
AB039658	Respirovirus muris	Respirovirus	15384	GenBank	complete
AB040062	Morbillivirus hominis	Morbillivirus	385	GenBank	partial
AB040063	Morbillivirus hominis	Morbillivirus	385	GenBank	partial
AB040064	Morbillivirus hominis	Morbillivirus	385	GenBank	partial
AB040065	Morbillivirus hominis	Morbillivirus	385	GenBank	partial
AB040066	Morbillivirus hominis	Morbillivirus	385	GenBank	partial
AB040067	Morbillivirus hominis	Morbillivirus	385	GenBank	partial
AB040068	Morbillivirus hominis	Morbillivirus	385	GenBank	partial
AB040069	Morbillivirus hominis	Morbillivirus	385	GenBank	partial
AB040070	Morbillivirus hominis	Morbillivirus	385	GenBank	partial
AB040766	Morbillivirus canis	Morbillivirus	1824	GenBank	partial
AB040767	Morbillivirus canis	Morbillivirus	1824	GenBank	partial
AB040768	Morbillivirus canis	Morbillivirus	1824	GenBank	partial
AB040874	Orthorubulavirus parotitidis	Orthorubulavirus	15384	GenBank	complete
AB045296	Morbillivirus hominis	Morbillivirus	1893	GenBank	partial
AB045297	Morbillivirus hominis	Morbillivirus	1854	GenBank	partial
AB045298	Morbillivirus hominis	Morbillivirus	1854	GenBank	partial
AB045299	Morbillivirus hominis	Morbillivirus	1893	GenBank	partial
AB045300	Morbillivirus hominis	Morbillivirus	1854	GenBank	partial
AB045301	Morbillivirus hominis	Morbillivirus	1913	GenBank	partial
AB045302	Morbillivirus hominis	Morbillivirus	1913	GenBank	partial
AB045305	Morbillivirus hominis	Morbillivirus	1913	GenBank	partial
AB045307	Morbillivirus hominis	Morbillivirus	1913	GenBank	partial
AB045396	Morbillivirus hominis	Morbillivirus	1913	GenBank	partial
AB046113	Morbillivirus hominis	Morbillivirus	1658	GenBank	partial
AB046218	Morbillivirus hominis	Morbillivirus	15894	GenBank	partial
AB052820	Morbillivirus hominis	Morbillivirus	6643	GenBank	partial
AB052821	Morbillivirus hominis	Morbillivirus	1689	GenBank	partial
AB056141	Orthorubulavirus parotitidis	Orthorubulavirus	316	GenBank	partial
AB056142	Orthorubulavirus parotitidis	Orthorubulavirus	316	GenBank	partial
AB056143	Orthorubulavirus parotitidis	Orthorubulavirus	320	GenBank	partial
AB056144	Orthorubulavirus parotitidis	Orthorubulavirus	320	GenBank	partial
AB056145	Orthorubulavirus parotitidis	Orthorubulavirus	320	GenBank	partial
AB056146	Orthorubulavirus parotitidis	Orthorubulavirus	316	GenBank	partial
AB056147	Orthorubulavirus parotitidis	Orthorubulavirus	316	GenBank	partial
AB056148	Orthorubulavirus parotitidis	Orthorubulavirus	316	GenBank	partial
AB056149	Orthorubulavirus parotitidis	Orthorubulavirus	316	GenBank	partial
AB056150	Orthorubulavirus parotitidis	Orthorubulavirus	316	GenBank	partial
AB056469	Orthorubulavirus parotitidis	Orthorubulavirus	316	GenBank	partial
AB058398	Morbillivirus hominis	Morbillivirus	325	GenBank	partial		Papua New Guinea	Homo sapiens	Homo	Human
AB058399	Morbillivirus hominis	Morbillivirus	325	GenBank	partial		Papua New Guinea	Homo sapiens	Homo	Human
AB058400	Morbillivirus hominis	Morbillivirus	370	GenBank	partial		Papua New Guinea	Homo sapiens	Homo	Human
AB058401	Morbillivirus hominis	Morbillivirus	370	GenBank	partial		Papua New Guinea	Homo sapiens	Homo	Human
AB058402	Morbillivirus hominis	Morbillivirus	310	GenBank	partial		Papua New Guinea	Homo sapiens	Homo	Human
AB058403	Morbillivirus hominis	Morbillivirus	310	GenBank	partial		Papua New Guinea	Homo sapiens	Homo	Human
AB061545	Orthorubulavirus parotitidis	Orthorubulavirus	316	GenBank	partial		Japan
AB065186	Respirovirus muris	Respirovirus	15384	GenBank	complete
AB065187	Respirovirus muris	Respirovirus	15384	GenBank	complete
AB065188	Respirovirus muris	Respirovirus	15384	GenBank	complete
AB065189	Respirovirus muris	Respirovirus	15384	GenBank	complete
AB070382	Orthoavulavirus javaense	Orthoavulavirus	374	GenBank	partial		Japan
AB070383	Orthoavulavirus javaense	Orthoavulavirus	374	GenBank	partial		Japan
AB070384	Orthoavulavirus javaense	Orthoavulavirus	374	GenBank	partial		Japan
AB070385	Orthoavulavirus javaense	Orthoavulavirus	374	GenBank	partial		Japan
AB070386	Orthoavulavirus javaense	Orthoavulavirus	374	GenBank	partial		Japan
AB070387	Orthoavulavirus javaense	Orthoavulavirus	374	GenBank	partial		Japan
AB070388	Orthoavulavirus javaense	Orthoavulavirus	374	GenBank	partial		Japan
AB070389	Orthoavulavirus javaense	Orthoavulavirus	374	GenBank	partial		Japan
AB070390	Orthoavulavirus javaense	Orthoavulavirus	374	GenBank	partial		Japan
AB070391	Orthoavulavirus javaense	Orthoavulavirus	374	GenBank	partial		Japan
AB070392	Orthoavulavirus javaense	Orthoavulavirus	374	GenBank	partial		Japan
AB070393	Orthoavulavirus javaense	Orthoavulavirus	374	GenBank	partial		Japan
AB070394	Orthoavulavirus javaense	Orthoavulavirus	374	GenBank	partial		Japan
AB070395	Orthoavulavirus javaense	Orthoavulavirus	374	GenBank	partial		Japan
AB070396	Orthoavulavirus javaense	Orthoavulavirus	374	GenBank	partial		Japan
AB070397	Orthoavulavirus javaense	Orthoavulavirus	374	GenBank	partial		Japan
AB070398	Orthoavulavirus javaense	Orthoavulavirus	374	GenBank	partial		Japan
AB070399	Orthoavulavirus javaense	Orthoavulavirus	374	GenBank	partial		Japan
AB070400	Orthoavulavirus javaense	Orthoavulavirus	374	GenBank	partial		Japan
AB070401	Orthoavulavirus javaense	Orthoavulavirus	374	GenBank	partial		Japan
AB070402	Orthoavulavirus javaense	Orthoavulavirus	374	GenBank	partial		Japan
AB070403	Orthoavulavirus javaense	Orthoavulavirus	374	GenBank	partial		Japan
AB070404	Orthoavulavirus javaense	Orthoavulavirus	374	GenBank	partial		Japan
AB070405	Orthoavulavirus javaense	Orthoavulavirus	374	GenBank	partial		Japan
AB070406	Orthoavulavirus javaense	Orthoavulavirus	374	GenBank	partial		Japan
AB070407	Orthoavulavirus javaense	Orthoavulavirus	374	GenBank	partial		Japan
AB070408	Orthoavulavirus javaense	Orthoavulavirus	374	GenBank	partial		Japan
AB070409	Orthoavulavirus javaense	Orthoavulavirus	374	GenBank	partial		Japan
AB070410	Orthoavulavirus javaense	Orthoavulavirus	374	GenBank	partial		Japan
AB070411	Orthoavulavirus javaense	Orthoavulavirus	374	GenBank	partial		Japan
AB070412	Orthoavulavirus javaense	Orthoavulavirus	374	GenBank	partial		Japan
AB070413	Orthoavulavirus javaense	Orthoavulavirus	374	GenBank	partial		Japan
AB070414	Orthoavulavirus javaense	Orthoavulavirus	374	GenBank	partial		Japan
AB070415	Orthoavulavirus javaense	Orthoavulavirus	374	GenBank	partial		Japan
AB070416	Orthoavulavirus javaense	Orthoavulavirus	374	GenBank	partial		Japan
AB070417	Orthoavulavirus javaense	Orthoavulavirus	374	GenBank	partial		Japan
AB070418	Orthoavulavirus javaense	Orthoavulavirus	374	GenBank	partial		Japan
AB070419	Orthoavulavirus javaense	Orthoavulavirus	374	GenBank	partial		Japan
AB070420	Orthoavulavirus javaense	Orthoavulavirus	374	GenBank	partial		Japan
AB070421	Orthoavulavirus javaense	Orthoavulavirus	374	GenBank	partial		Japan
AB070422	Orthoavulavirus javaense	Orthoavulavirus	374	GenBank	partial		Japan
AB070423	Orthoavulavirus javaense	Orthoavulavirus	374	GenBank	partial		Japan
AB070424	Orthoavulavirus javaense	Orthoavulavirus	374	GenBank	partial		Japan
AB070425	Orthoavulavirus javaense	Orthoavulavirus	374	GenBank	partial		Japan
AB070426	Orthoavulavirus javaense	Orthoavulavirus	374	GenBank	partial		Japan
AB070427	Orthoavulavirus javaense	Orthoavulavirus	374	GenBank	partial		Japan
AB070428	Orthoavulavirus javaense	Orthoavulavirus	374	GenBank	partial		Japan
AB070429	Orthoavulavirus javaense	Orthoavulavirus	374	GenBank	partial		Japan
AB070430	Orthoavulavirus javaense	Orthoavulavirus	374	GenBank	partial		Japan
AB070431	Orthoavulavirus javaense	Orthoavulavirus	374	GenBank	partial		Japan
AB070432	Orthoavulavirus javaense	Orthoavulavirus	374	GenBank	partial		Japan
AB070433	Orthoavulavirus javaense	Orthoavulavirus	374	GenBank	partial		Japan
AB070434	Orthoavulavirus javaense	Orthoavulavirus	374	GenBank	partial		Japan
AB070435	Orthoavulavirus javaense	Orthoavulavirus	374	GenBank	partial		Japan
AB070436	Orthoavulavirus javaense	Orthoavulavirus	374	GenBank	partial		Japan
AB070437	Orthoavulavirus javaense	Orthoavulavirus	374	GenBank	partial		Japan
AB070438	Orthoavulavirus javaense	Orthoavulavirus	374	GenBank	partial		Japan
AB070439	Orthoavulavirus javaense	Orthoavulavirus	374	GenBank	partial		Japan
AB070440	Orthoavulavirus javaense	Orthoavulavirus	374	GenBank	partial		Japan
AB070441	Orthoavulavirus javaense	Orthoavulavirus	374	GenBank	partial		Japan
AB070442	Orthoavulavirus javaense	Orthoavulavirus	374	GenBank	partial		Japan
AB075200	Morbillivirus hominis	Morbillivirus	1854	GenBank	partial		Papua New Guinea
AB075201	Morbillivirus hominis	Morbillivirus	1854	GenBank	partial		Papua New Guinea
AB075202	Morbillivirus hominis	Morbillivirus	456	GenBank	partial		Papua New Guinea
AB075203	Morbillivirus hominis	Morbillivirus	456	GenBank	partial		Papua New Guinea
AB075204	Morbillivirus hominis	Morbillivirus	456	GenBank	partial		Papua New Guinea
AB075205	Morbillivirus hominis	Morbillivirus	456	GenBank	partial		Papua New Guinea
AB075206	Morbillivirus hominis	Morbillivirus	456	GenBank	partial		Papua New Guinea
AB075207	Morbillivirus hominis	Morbillivirus	456	GenBank	partial		Papua New Guinea
AB075208	Morbillivirus hominis	Morbillivirus	456	GenBank	partial		Papua New Guinea
AB075209	Morbillivirus hominis	Morbillivirus	456	GenBank	partial		Papua New Guinea
AB075210	Morbillivirus hominis	Morbillivirus	456	GenBank	partial		Papua New Guinea
AB075211	Morbillivirus hominis	Morbillivirus	456	GenBank	partial		Papua New Guinea
AB075212	Morbillivirus hominis	Morbillivirus	456	GenBank	partial		Papua New Guinea
AB075213	Morbillivirus hominis	Morbillivirus	456	GenBank	partial		Papua New Guinea
AB075214	Morbillivirus hominis	Morbillivirus	456	GenBank	partial		Papua New Guinea
AB085216	Orthorubulavirus parotitidis	Orthorubulavirus	1617	GenBank	partial
AB085217	Orthorubulavirus parotitidis	Orthorubulavirus	1617	GenBank	partial
AB085218	Orthorubulavirus parotitidis	Orthorubulavirus	1617	GenBank	partial
AB085219	Orthorubulavirus parotitidis	Orthorubulavirus	1617	GenBank	partial
AB085220	Orthorubulavirus parotitidis	Orthorubulavirus	1617	GenBank	partial
AB085221	Orthorubulavirus parotitidis	Orthorubulavirus	1617	GenBank	partial
AB085222	Orthorubulavirus parotitidis	Orthorubulavirus	1617	GenBank	partial
AB085223	Orthorubulavirus parotitidis	Orthorubulavirus	1617	GenBank	partial
AB085224	Orthorubulavirus parotitidis	Orthorubulavirus	1617	GenBank	partial
AB085225	Orthorubulavirus parotitidis	Orthorubulavirus	1617	GenBank	partial
AB085226	Orthorubulavirus parotitidis	Orthorubulavirus	1617	GenBank	partial
AB085227	Orthorubulavirus parotitidis	Orthorubulavirus	1617	GenBank	partial
AB085228	Orthorubulavirus parotitidis	Orthorubulavirus	316	GenBank	partial
AB085229	Orthorubulavirus parotitidis	Orthorubulavirus	316	GenBank	partial
AB085230	Orthorubulavirus parotitidis	Orthorubulavirus	316	GenBank	partial
AB085231	Orthorubulavirus parotitidis	Orthorubulavirus	316	GenBank	partial
AB085232	Orthorubulavirus parotitidis	Orthorubulavirus	316	GenBank	partial
AB088146	Morbillivirus hominis	Morbillivirus	1854	GenBank	partial
AB088147	Morbillivirus hominis	Morbillivirus	1854	GenBank	partial
AB088148	Morbillivirus hominis	Morbillivirus	1854	GenBank	partial
AB088149	Morbillivirus hominis	Morbillivirus	456	GenBank	partial
AB088150	Morbillivirus hominis	Morbillivirus	456	GenBank	partial
AB088151	Morbillivirus hominis	Morbillivirus	456	GenBank	partial
AB088152	Morbillivirus hominis	Morbillivirus	456	GenBank	partial
AB088153	Morbillivirus hominis	Morbillivirus	456	GenBank	partial
AB088154	Morbillivirus hominis	Morbillivirus	456	GenBank	partial
AB088155	Morbillivirus hominis	Morbillivirus	456	GenBank	partial
AB088156	Morbillivirus hominis	Morbillivirus	456	GenBank	partial
AB088157	Morbillivirus hominis	Morbillivirus	456	GenBank	partial
AB088158	Morbillivirus hominis	Morbillivirus	456	GenBank	partial
AB088159	Morbillivirus hominis	Morbillivirus	456	GenBank	partial
AB088160	Morbillivirus hominis	Morbillivirus	456	GenBank	partial
AB088161	Morbillivirus hominis	Morbillivirus	456	GenBank	partial
AB088162	Morbillivirus hominis	Morbillivirus	456	GenBank	partial
AB088163	Morbillivirus hominis	Morbillivirus	456	GenBank	partial
AB088164	Morbillivirus hominis	Morbillivirus	456	GenBank	partial
AB088165	Morbillivirus hominis	Morbillivirus	456	GenBank	partial
AB088166	Morbillivirus hominis	Morbillivirus	456	GenBank	partial
AB088167	Morbillivirus hominis	Morbillivirus	456	GenBank	partial
AB088168	Morbillivirus hominis	Morbillivirus	456	GenBank	partial
AB088169	Morbillivirus hominis	Morbillivirus	456	GenBank	partial
AB088170	Morbillivirus hominis	Morbillivirus	456	GenBank	partial
AB088171	Morbillivirus hominis	Morbillivirus	456	GenBank	partial
AB088172	Morbillivirus hominis	Morbillivirus	456	GenBank	partial
AB088173	Morbillivirus hominis	Morbillivirus	456	GenBank	partial
AB088174	Morbillivirus hominis	Morbillivirus	456	GenBank	partial
AB088175	Morbillivirus hominis	Morbillivirus	456	GenBank	partial
AB088176	Morbillivirus hominis	Morbillivirus	456	GenBank	partial
AB088177	Morbillivirus hominis	Morbillivirus	456	GenBank	partial
AB088178	Morbillivirus hominis	Morbillivirus	456	GenBank	partial
AB088179	Morbillivirus hominis	Morbillivirus	456	GenBank	partial
AB088180	Morbillivirus hominis	Morbillivirus	456	GenBank	partial
AB088181	Morbillivirus hominis	Morbillivirus	456	GenBank	partial
AB088182	Morbillivirus hominis	Morbillivirus	456	GenBank	partial
AB088183	Morbillivirus hominis	Morbillivirus	456	GenBank	partial
AB088184	Morbillivirus hominis	Morbillivirus	456	GenBank	partial
AB088185	Morbillivirus hominis	Morbillivirus	456	GenBank	partial
AB088186	Morbillivirus hominis	Morbillivirus	456	GenBank	partial
AB088187	Morbillivirus hominis	Morbillivirus	456	GenBank	partial
AB088188	Morbillivirus hominis	Morbillivirus	456	GenBank	partial
AB088189	Morbillivirus hominis	Morbillivirus	456	GenBank	partial
AB088190	Morbillivirus hominis	Morbillivirus	456	GenBank	partial
AB088191	Morbillivirus hominis	Morbillivirus	456	GenBank	partial
AB088192	Morbillivirus hominis	Morbillivirus	456	GenBank	partial
AB089378	Morbillivirus hominis	Morbillivirus	1854	GenBank	partial		Japan
AB089379	Morbillivirus hominis	Morbillivirus	1854	GenBank	partial		Japan
AB089380	Morbillivirus hominis	Morbillivirus	1854	GenBank	partial		Japan
AB094047	Morbillivirus hominis	Morbillivirus	635	GenBank	partial		Japan
AB095421	Morbillivirus hominis	Morbillivirus	456	GenBank	partial
AB095422	Morbillivirus hominis	Morbillivirus	456	GenBank	partial
AB095423	Morbillivirus hominis	Morbillivirus	456	GenBank	partial
AB095424	Morbillivirus hominis	Morbillivirus	456	GenBank	partial
AB095425	Morbillivirus hominis	Morbillivirus	456	GenBank	partial
AB095426	Morbillivirus hominis	Morbillivirus	456	GenBank	partial
AB095427	Morbillivirus hominis	Morbillivirus	456	GenBank	partial
AB095428	Morbillivirus hominis	Morbillivirus	456	GenBank	partial
AB095429	Morbillivirus hominis	Morbillivirus	456	GenBank	partial
AB095430	Morbillivirus hominis	Morbillivirus	456	GenBank	partial
AB099686	Morbillivirus hominis	Morbillivirus	456	GenBank	partial
AB099687	Morbillivirus hominis	Morbillivirus	456	GenBank	partial
AB099688	Morbillivirus hominis	Morbillivirus	456	GenBank	partial
AB099689	Morbillivirus hominis	Morbillivirus	456	GenBank	partial
AB104874	Morbillivirus hominis	Morbillivirus	456	GenBank	partial		Japan
AB104875	Morbillivirus hominis	Morbillivirus	456	GenBank	partial		Japan
AB104876	Morbillivirus hominis	Morbillivirus	456	GenBank	partial		Japan
AB104877	Morbillivirus hominis	Morbillivirus	456	GenBank	partial		Japan
AB104878	Morbillivirus hominis	Morbillivirus	456	GenBank	partial		Japan
AB104879	Morbillivirus hominis	Morbillivirus	456	GenBank	partial		Japan
AB104880	Morbillivirus hominis	Morbillivirus	456	GenBank	partial		Japan
AB105460	Orthorubulavirus parotitidis	Orthorubulavirus	483	GenBank	partial
AB105461	Orthorubulavirus parotitidis	Orthorubulavirus	483	GenBank	partial
AB105462	Orthorubulavirus parotitidis	Orthorubulavirus	483	GenBank	partial
AB105463	Orthorubulavirus parotitidis	Orthorubulavirus	483	GenBank	partial
AB105464	Orthorubulavirus parotitidis	Orthorubulavirus	483	GenBank	partial
AB105465	Orthorubulavirus parotitidis	Orthorubulavirus	483	GenBank	partial
AB105466	Orthorubulavirus parotitidis	Orthorubulavirus	483	GenBank	partial
AB105467	Orthorubulavirus parotitidis	Orthorubulavirus	483	GenBank	partial
AB105468	Orthorubulavirus parotitidis	Orthorubulavirus	483	GenBank	partial
AB105469	Orthorubulavirus parotitidis	Orthorubulavirus	483	GenBank	partial
AB105470	Orthorubulavirus parotitidis	Orthorubulavirus	483	GenBank	partial
AB105471	Orthorubulavirus parotitidis	Orthorubulavirus	483	GenBank	partial
AB105472	Orthorubulavirus parotitidis	Orthorubulavirus	316	GenBank	partial
AB105473	Orthorubulavirus parotitidis	Orthorubulavirus	316	GenBank	partial
AB105474	Orthorubulavirus parotitidis	Orthorubulavirus	316	GenBank	partial
AB105475	Orthorubulavirus parotitidis	Orthorubulavirus	316	GenBank	partial
AB105476	Orthorubulavirus parotitidis	Orthorubulavirus	316	GenBank	partial
AB105477	Orthorubulavirus parotitidis	Orthorubulavirus	316	GenBank	partial
AB105478	Orthorubulavirus parotitidis	Orthorubulavirus	316	GenBank	partial
AB105479	Orthorubulavirus parotitidis	Orthorubulavirus	316	GenBank	partial
AB105480	Orthorubulavirus parotitidis	Orthorubulavirus	316	GenBank	partial
AB105481	Orthorubulavirus parotitidis	Orthorubulavirus	316	GenBank	partial
AB105482	Orthorubulavirus parotitidis	Orthorubulavirus	316	GenBank	partial
AB105483	Orthorubulavirus parotitidis	Orthorubulavirus	316	GenBank	partial
AB115970	Orthorubulavirus parotitidis	Orthorubulavirus	316	GenBank	partial		Japan
AB115971	Orthorubulavirus parotitidis	Orthorubulavirus	316	GenBank	partial		Japan
AB115972	Orthorubulavirus parotitidis	Orthorubulavirus	316	GenBank	partial		Japan
AB115973	Orthorubulavirus parotitidis	Orthorubulavirus	316	GenBank	partial		Japan
AB115974	Orthorubulavirus parotitidis	Orthorubulavirus	316	GenBank	partial		Japan
AB115975	Orthorubulavirus parotitidis	Orthorubulavirus	316	GenBank	partial		Japan
AB115976	Orthorubulavirus parotitidis	Orthorubulavirus	316	GenBank	partial		Japan
AB115977	Orthorubulavirus parotitidis	Orthorubulavirus	316	GenBank	partial		Japan
AB115978	Orthorubulavirus parotitidis	Orthorubulavirus	316	GenBank	partial		Japan
AB115979	Orthorubulavirus parotitidis	Orthorubulavirus	316	GenBank	partial		Japan
AB115980	Orthorubulavirus parotitidis	Orthorubulavirus	316	GenBank	partial		Japan
AB115981	Orthorubulavirus parotitidis	Orthorubulavirus	316	GenBank	partial		Japan
AB115982	Orthorubulavirus parotitidis	Orthorubulavirus	316	GenBank	partial		Japan
AB115983	Orthorubulavirus parotitidis	Orthorubulavirus	316	GenBank	partial		Japan
AB115984	Orthorubulavirus parotitidis	Orthorubulavirus	316	GenBank	partial		Japan
AB115985	Orthorubulavirus parotitidis	Orthorubulavirus	316	GenBank	partial		Japan
AB115986	Orthorubulavirus parotitidis	Orthorubulavirus	316	GenBank	partial		Japan
AB115987	Orthorubulavirus parotitidis	Orthorubulavirus	316	GenBank	partial		Japan
AB115988	Orthorubulavirus parotitidis	Orthorubulavirus	316	GenBank	partial		Japan
AB115989	Orthorubulavirus parotitidis	Orthorubulavirus	316	GenBank	partial		Japan
AB115990	Orthorubulavirus parotitidis	Orthorubulavirus	316	GenBank	partial		Japan
AB115991	Orthorubulavirus parotitidis	Orthorubulavirus	316	GenBank	partial		Japan
AB115992	Orthorubulavirus parotitidis	Orthorubulavirus	316	GenBank	partial		Japan
AB115993	Orthorubulavirus parotitidis	Orthorubulavirus	316	GenBank	partial		Japan
AB115994	Orthorubulavirus parotitidis	Orthorubulavirus	316	GenBank	partial		Japan
AB115995	Orthorubulavirus parotitidis	Orthorubulavirus	316	GenBank	partial		Japan
AB115996	Orthorubulavirus parotitidis	Orthorubulavirus	316	GenBank	partial		Japan
AB115997	Orthorubulavirus parotitidis	Orthorubulavirus	316	GenBank	partial		Japan
AB115998	Orthorubulavirus parotitidis	Orthorubulavirus	316	GenBank	partial		Japan
AB115999	Orthorubulavirus parotitidis	Orthorubulavirus	316	GenBank	partial		Japan
AB116000	Orthorubulavirus parotitidis	Orthorubulavirus	316	GenBank	partial		Japan
AB116001	Orthorubulavirus parotitidis	Orthorubulavirus	316	GenBank	partial		Japan
AB116002	Orthorubulavirus parotitidis	Orthorubulavirus	316	GenBank	partial		Japan
AB116003	Orthorubulavirus parotitidis	Orthorubulavirus	316	GenBank	partial		Japan
AB116004	Orthorubulavirus parotitidis	Orthorubulavirus	316	GenBank	partial		Japan
AB116005	Orthorubulavirus parotitidis	Orthorubulavirus	316	GenBank	partial		Japan
AB116006	Orthorubulavirus parotitidis	Orthorubulavirus	316	GenBank	partial		Japan
AB116007	Orthorubulavirus parotitidis	Orthorubulavirus	316	GenBank	partial		Japan
AB116008	Orthorubulavirus parotitidis	Orthorubulavirus	316	GenBank	partial		Japan
AB116009	Orthorubulavirus parotitidis	Orthorubulavirus	316	GenBank	partial		Japan
AB116010	Orthorubulavirus parotitidis	Orthorubulavirus	316	GenBank	partial		Japan
AB116011	Orthorubulavirus parotitidis	Orthorubulavirus	316	GenBank	partial		Japan
AB116012	Orthorubulavirus parotitidis	Orthorubulavirus	316	GenBank	partial		Japan
AB116013	Orthorubulavirus parotitidis	Orthorubulavirus	316	GenBank	partial		Japan
AB116014	Orthorubulavirus parotitidis	Orthorubulavirus	316	GenBank	partial		Japan
AB116015	Orthorubulavirus parotitidis	Orthorubulavirus	316	GenBank	partial		Japan
AB116016	Orthorubulavirus parotitidis	Orthorubulavirus	316	GenBank	partial		Japan
AB116017	Orthorubulavirus parotitidis	Orthorubulavirus	316	GenBank	partial		Japan
AB116018	Orthorubulavirus parotitidis	Orthorubulavirus	316	GenBank	partial		Japan
AB124595	Orthoavulavirus javaense	Orthoavulavirus	1470	GenBank	partial		Japan
AB124596	Orthoavulavirus javaense	Orthoavulavirus	1470	GenBank	partial		Japan
AB124597	Orthoavulavirus javaense	Orthoavulavirus	1470	GenBank	partial		Japan
AB124598	Orthoavulavirus javaense	Orthoavulavirus	1470	GenBank	partial		Japan
AB124599	Orthoavulavirus javaense	Orthoavulavirus	1470	GenBank	partial		Japan
AB124600	Orthoavulavirus javaense	Orthoavulavirus	1470	GenBank	partial		Japan
AB124601	Orthoavulavirus javaense	Orthoavulavirus	1470	GenBank	partial		Japan
AB124602	Orthoavulavirus javaense	Orthoavulavirus	1470	GenBank	partial		Japan
AB124603	Orthoavulavirus javaense	Orthoavulavirus	1470	GenBank	partial		Japan
AB124604	Orthoavulavirus javaense	Orthoavulavirus	1470	GenBank	partial		Japan
AB124605	Orthoavulavirus javaense	Orthoavulavirus	1470	GenBank	partial		Japan
AB124606	Orthoavulavirus javaense	Orthoavulavirus	1470	GenBank	partial		Japan
AB124607	Orthoavulavirus javaense	Orthoavulavirus	1470	GenBank	partial		Japan
AB124608	Orthoavulavirus javaense	Orthoavulavirus	1470	GenBank	partial		Japan
AB124609	Orthoavulavirus javaense	Orthoavulavirus	1470	GenBank	partial		Japan
AB176531	Orthorubulavirus laryngotracheitidis	Orthorubulavirus	15654	GenBank	complete
AB180722	Morbillivirus hominis	Morbillivirus	295	GenBank	partial		Japan
AB180723	Morbillivirus hominis	Morbillivirus	295	GenBank	partial		Japan
AB180724	Morbillivirus hominis	Morbillivirus	295	GenBank	partial		Japan
AB186900	Morbillivirus hominis	Morbillivirus	456	GenBank	partial		Japan
AB186901	Morbillivirus hominis	Morbillivirus	456	GenBank	partial		Japan
AB186902	Morbillivirus hominis	Morbillivirus	456	GenBank	partial		Japan
AB186903	Morbillivirus hominis	Morbillivirus	456	GenBank	partial		Japan
AB186904	Morbillivirus hominis	Morbillivirus	456	GenBank	partial		Japan
AB186905	Morbillivirus hominis	Morbillivirus	456	GenBank	partial		Japan
AB186906	Morbillivirus hominis	Morbillivirus	456	GenBank	partial		Japan
AB186907	Morbillivirus hominis	Morbillivirus	456	GenBank	partial		Japan
AB186908	Morbillivirus hominis	Morbillivirus	456	GenBank	partial		Japan
AB186909	Morbillivirus hominis	Morbillivirus	456	GenBank	partial		Japan
AB186910	Morbillivirus hominis	Morbillivirus	1854	GenBank	partial		Japan
AB186911	Morbillivirus hominis	Morbillivirus	1854	GenBank	partial		Japan
AB189948	Orthorubulavirus laryngotracheitidis	Orthorubulavirus	1888	GenBank	partial
AB189949	Orthorubulavirus laryngotracheitidis	Orthorubulavirus	1888	GenBank	partial
AB189950	Orthorubulavirus laryngotracheitidis	Orthorubulavirus	1888	GenBank	partial
AB189951	Orthorubulavirus laryngotracheitidis	Orthorubulavirus	1888	GenBank	partial
AB189952	Orthorubulavirus laryngotracheitidis	Orthorubulavirus	1888	GenBank	partial
AB189953	Orthorubulavirus laryngotracheitidis	Orthorubulavirus	1888	GenBank	partial
AB189960	Respirovirus pneumoniae	Respirovirus	1719	GenBank	partial	3	Japan	Homo sapiens	Homo	Human
AB189961	Respirovirus pneumoniae	Respirovirus	1719	GenBank	partial	3	Japan
AB189962	Respirovirus pneumoniae	Respirovirus	247	GenBank	partial	3	Japan	Homo sapiens	Homo	Human
AB191307	Morbillivirus canis	Morbillivirus	995	GenBank	partial			Canis lupus familiaris	Canis
AB191308	Morbillivirus canis	Morbillivirus	995	GenBank	partial			Canis lupus familiaris	Canis
AB191309	Morbillivirus canis	Morbillivirus	995	GenBank	partial			Canis lupus familiaris	Canis
AB191310	Morbillivirus canis	Morbillivirus	995	GenBank	partial			Canis lupus familiaris	Canis
AB191311	Morbillivirus canis	Morbillivirus	995	GenBank	partial			Canis lupus familiaris	Canis
AB191312	Morbillivirus canis	Morbillivirus	995	GenBank	partial			Canis lupus familiaris	Canis
AB191313	Morbillivirus canis	Morbillivirus	995	GenBank	partial			Canis lupus familiaris	Canis
AB191314	Morbillivirus canis	Morbillivirus	995	GenBank	partial			Canis lupus familiaris	Canis
AB191315	Morbillivirus canis	Morbillivirus	995	GenBank	partial			Canis lupus familiaris	Canis
AB191316	Morbillivirus canis	Morbillivirus	995	GenBank	partial			Canis lupus familiaris	Canis
AB191317	Morbillivirus canis	Morbillivirus	995	GenBank	partial			Canis lupus familiaris	Canis
AB191318	Morbillivirus canis	Morbillivirus	995	GenBank	partial			Canis lupus familiaris	Canis
AB191319	Morbillivirus canis	Morbillivirus	995	GenBank	partial			Canis lupus familiaris	Canis
AB191320	Morbillivirus canis	Morbillivirus	995	GenBank	partial			Canis lupus familiaris	Canis
AB191321	Morbillivirus canis	Morbillivirus	995	GenBank	partial			Canis lupus familiaris	Canis
AB191322	Morbillivirus canis	Morbillivirus	995	GenBank	partial			Canis lupus familiaris	Canis
AB191323	Morbillivirus canis	Morbillivirus	995	GenBank	partial			Canis lupus familiaris	Canis
AB191324	Morbillivirus canis	Morbillivirus	995	GenBank	partial			Canis lupus familiaris	Canis
AB191325	Morbillivirus canis	Morbillivirus	995	GenBank	partial			Canis lupus familiaris	Canis
AB195610	Respirovirus pneumoniae	Respirovirus	211	GenBank	partial	3	Japan	Rattus norvegicus	Rattus
AB195611	Respirovirus pneumoniae	Respirovirus	211	GenBank	partial	3	Japan
AB195612	Respirovirus pneumoniae	Respirovirus	247	GenBank	partial	3	Japan	Rattus norvegicus	Rattus
AB195613	Respirovirus pneumoniae	Respirovirus	247	GenBank	partial	3	Japan
AB195967	Respirovirus muris	Respirovirus	15384	GenBank	complete
AB195968	Respirovirus muris	Respirovirus	15384	GenBank	complete
AB205224	Orthorubulavirus parotitidis	Orthorubulavirus	316	GenBank	partial
AB205225	Orthorubulavirus parotitidis	Orthorubulavirus	316	GenBank	partial
AB205226	Orthorubulavirus parotitidis	Orthorubulavirus	316	GenBank	partial
AB212727	Morbillivirus canis	Morbillivirus	429	GenBank	partial
AB212728	Morbillivirus canis	Morbillivirus	390	GenBank	partial
AB212729	Morbillivirus canis	Morbillivirus	2025	GenBank	partial
AB212730	Morbillivirus canis	Morbillivirus	1947	GenBank	partial
AB212959	Morbillivirus canis	Morbillivirus	390	GenBank	partial
AB212960	Morbillivirus canis	Morbillivirus	390	GenBank	partial
AB212961	Morbillivirus canis	Morbillivirus	390	GenBank	partial
AB212962	Morbillivirus canis	Morbillivirus	390	GenBank	partial
AB212963	Morbillivirus canis	Morbillivirus	1824	GenBank	partial
AB212964	Morbillivirus canis	Morbillivirus	1824	GenBank	partial
AB212965	Morbillivirus canis	Morbillivirus	1824	GenBank	partial
AB212966	Morbillivirus canis	Morbillivirus	1824	GenBank	partial
AB250667	Morbillivirus canis	Morbillivirus	390	GenBank	partial		Japan
AB250668	Morbillivirus canis	Morbillivirus	1824	GenBank	partial
AB250669	Morbillivirus canis	Morbillivirus	558	GenBank	partial
AB250670	Morbillivirus canis	Morbillivirus	551	GenBank	partial
AB250671	Morbillivirus canis	Morbillivirus	481	GenBank	partial		Japan
AB250672	Morbillivirus canis	Morbillivirus	558	GenBank	partial		Japan
AB250673	Morbillivirus canis	Morbillivirus	551	GenBank	partial		Japan
AB250674	Morbillivirus canis	Morbillivirus	481	GenBank	partial		Japan
AB250675	Morbillivirus canis	Morbillivirus	558	GenBank	partial		Japan
AB250676	Morbillivirus canis	Morbillivirus	551	GenBank	partial		Japan
AB250677	Morbillivirus canis	Morbillivirus	481	GenBank	partial		Japan
AB250678	Morbillivirus canis	Morbillivirus	390	GenBank	partial		Japan
AB250679	Morbillivirus canis	Morbillivirus	390	GenBank	partial		Japan
AB250680	Morbillivirus canis	Morbillivirus	558	GenBank	partial		Japan
AB250681	Morbillivirus canis	Morbillivirus	551	GenBank	partial		Japan
AB250725	Morbillivirus canis	Morbillivirus	481	GenBank	partial		Japan
AB250726	Morbillivirus canis	Morbillivirus	558	GenBank	partial		Japan
AB250727	Morbillivirus canis	Morbillivirus	481	GenBank	partial		Japan
AB250728	Morbillivirus canis	Morbillivirus	390	GenBank	partial		Japan
AB250729	Morbillivirus canis	Morbillivirus	1824	GenBank	partial		Japan
AB250730	Morbillivirus canis	Morbillivirus	558	GenBank	partial		Japan
AB250731	Morbillivirus canis	Morbillivirus	551	GenBank	partial		Japan
AB250732	Morbillivirus canis	Morbillivirus	481	GenBank	partial		Japan
AB250734	Morbillivirus canis	Morbillivirus	551	GenBank	partial		Japan
AB250735	Morbillivirus canis	Morbillivirus	390	GenBank	partial		Japan
AB250736	Morbillivirus canis	Morbillivirus	1824	GenBank	partial		Japan
AB250737	Morbillivirus canis	Morbillivirus	558	GenBank	partial		Japan
AB250738	Morbillivirus canis	Morbillivirus	551	GenBank	partial		Japan
AB250739	Morbillivirus canis	Morbillivirus	481	GenBank	partial		Japan
AB250740	Morbillivirus canis	Morbillivirus	390	GenBank	partial		Japan
AB250741	Morbillivirus canis	Morbillivirus	1824	GenBank	partial		Japan
AB250742	Morbillivirus canis	Morbillivirus	558	GenBank	partial		Japan
AB250743	Morbillivirus canis	Morbillivirus	551	GenBank	partial		Japan
AB250744	Morbillivirus canis	Morbillivirus	481	GenBank	partial		Japan
AB250943	Morbillivirus canis	Morbillivirus	1824	GenBank	partial		Japan
AB250944	Morbillivirus canis	Morbillivirus	551	GenBank	partial		Japan
AB252714	Morbillivirus canis	Morbillivirus	390	GenBank	partial		Japan
AB252715	Morbillivirus canis	Morbillivirus	390	GenBank	partial		Japan
AB252717	Morbillivirus canis	Morbillivirus	1824	GenBank	partial		Japan
AB252718	Morbillivirus canis	Morbillivirus	1824	GenBank	partial		Japan
AB254456	Morbillivirus hominis	Morbillivirus	15894	GenBank	complete		Japan
AB275416	Respirovirus muris	Respirovirus	15384	GenBank	complete
AB275417	Respirovirus muris	Respirovirus	15384	GenBank	complete
AB286943	Morbillivirus canis	Morbillivirus	390	GenBank	partial		Japan
AB286944	Morbillivirus canis	Morbillivirus	390	GenBank	partial		Japan
AB286945	Morbillivirus canis	Morbillivirus	390	GenBank	partial		Japan
AB286946	Morbillivirus canis	Morbillivirus	390	GenBank	partial		Japan
AB286947	Morbillivirus canis	Morbillivirus	390	GenBank	partial		Japan	Canis lupus familiaris	Canis
AB286948	Morbillivirus canis	Morbillivirus	390	GenBank	partial		Japan	Canis lupus familiaris	Canis
AB286949	Morbillivirus canis	Morbillivirus	1824	GenBank	partial		Japan
AB286950	Morbillivirus canis	Morbillivirus	1824	GenBank	partial		Japan
AB286951	Morbillivirus canis	Morbillivirus	1824	GenBank	partial		Japan
AB286952	Morbillivirus canis	Morbillivirus	1824	GenBank	partial		Japan
AB286953	Morbillivirus canis	Morbillivirus	1824	GenBank	partial		Japan	Canis lupus familiaris	Canis
AB294357	Morbillivirus canis	Morbillivirus	393	GenBank	partial		Japan
AB294358	Morbillivirus canis	Morbillivirus	393	GenBank	partial		Japan
AB294359	Morbillivirus canis	Morbillivirus	393	GenBank	partial		Japan
AB294360	Morbillivirus canis	Morbillivirus	393	GenBank	partial		Japan
AB294361	Morbillivirus canis	Morbillivirus	393	GenBank	partial		Japan
AB294362	Morbillivirus canis	Morbillivirus	393	GenBank	partial		Japan
AB294363	Morbillivirus canis	Morbillivirus	393	GenBank	partial		Japan
AB294364	Morbillivirus canis	Morbillivirus	393	GenBank	partial		Japan
AB294365	Morbillivirus canis	Morbillivirus	393	GenBank	partial		Japan
AB294366	Morbillivirus canis	Morbillivirus	393	GenBank	partial		Japan
AB294367	Morbillivirus canis	Morbillivirus	393	GenBank	partial		Japan
AB294368	Morbillivirus canis	Morbillivirus	393	GenBank	partial		Japan
AB294369	Morbillivirus canis	Morbillivirus	393	GenBank	partial		Japan
AB294370	Morbillivirus canis	Morbillivirus	393	GenBank	partial		Japan
AB294371	Morbillivirus canis	Morbillivirus	393	GenBank	partial		Japan
AB294372	Morbillivirus canis	Morbillivirus	393	GenBank	partial		Japan
AB294373	Morbillivirus canis	Morbillivirus	393	GenBank	partial		Japan
AB294374	Morbillivirus canis	Morbillivirus	393	GenBank	partial		Japan
AB295480	Morbillivirus canis	Morbillivirus	1824	GenBank	partial		Japan
AB295481	Morbillivirus canis	Morbillivirus	1824	GenBank	partial		Japan
AB295482	Morbillivirus canis	Morbillivirus	1824	GenBank	partial		Japan
AB295483	Morbillivirus canis	Morbillivirus	1824	GenBank	partial		Japan
AB295484	Morbillivirus canis	Morbillivirus	1824	GenBank	partial		Japan
AB295485	Morbillivirus canis	Morbillivirus	1824	GenBank	partial		Japan
AB295486	Morbillivirus canis	Morbillivirus	1824	GenBank	partial		Japan
AB295487	Morbillivirus canis	Morbillivirus	1824	GenBank	partial		Japan
AB295488	Morbillivirus canis	Morbillivirus	1824	GenBank	partial		Japan
AB295489	Morbillivirus canis	Morbillivirus	1824	GenBank	partial		Japan
AB297681	Avian paramyxovirus duck/Miyagi/885/05		1104	GenBank	partial		Japan
AB299191	Morbillivirus canis	Morbillivirus	390	GenBank	partial		Thailand
AB299192	Morbillivirus canis	Morbillivirus	390	GenBank	partial		Thailand
AB299193	Morbillivirus canis	Morbillivirus	390	GenBank	partial		Thailand
AB299194	Morbillivirus canis	Morbillivirus	390	GenBank	partial		Thailand
AB299195	Morbillivirus canis	Morbillivirus	390	GenBank	partial		Thailand
AB299196	Morbillivirus canis	Morbillivirus	390	GenBank	partial		Thailand
AB299197	Morbillivirus canis	Morbillivirus	390	GenBank	partial		Thailand
AB299198	Morbillivirus canis	Morbillivirus	390	GenBank	partial		Thailand
AB299199	Morbillivirus canis	Morbillivirus	390	GenBank	partial		Thailand
AB299200	Morbillivirus canis	Morbillivirus	390	GenBank	partial		Thailand
AB299201	Morbillivirus canis	Morbillivirus	390	GenBank	partial		Thailand
AB299202	Morbillivirus canis	Morbillivirus	390	GenBank	partial		Thailand
AB299203	Morbillivirus canis	Morbillivirus	390	GenBank	partial		Thailand
AB299204	Morbillivirus canis	Morbillivirus	390	GenBank	partial		Thailand
AB299230	Orthoavulavirus javaense	Orthoavulavirus	374	GenBank	partial		Japan
AB301063	Morbillivirus canis	Morbillivirus	390	GenBank	partial
AB301064	Morbillivirus canis	Morbillivirus	390	GenBank	partial
AB301065	Morbillivirus canis	Morbillivirus	1824	GenBank	partial		Thailand
AB301066	Morbillivirus canis	Morbillivirus	1824	GenBank	partial		Thailand
AB306927	Morbillivirus hominis	Morbillivirus	493	GenBank	partial		Japan				2007
AB306928	Morbillivirus hominis	Morbillivirus	493	GenBank	partial		Japan				2007
AB306929	Morbillivirus hominis	Morbillivirus	493	GenBank	partial		Japan				2007
AB306930	Morbillivirus hominis	Morbillivirus	493	GenBank	partial		Japan				2007
AB329581	Morbillivirus canis	Morbillivirus	1824	GenBank	partial			Meles meles	Meles	Nonhuman Mammal
AB367914	Morbillivirus hominis	Morbillivirus	450	GenBank	partial		Netherlands
AB367915	Morbillivirus hominis	Morbillivirus	450	GenBank	partial		Netherlands
AB367916	Morbillivirus hominis	Morbillivirus	450	GenBank	partial		Netherlands
AB367917	Morbillivirus hominis	Morbillivirus	450	GenBank	partial		Netherlands
AB367918	Morbillivirus hominis	Morbillivirus	450	GenBank	partial		Netherlands
AB367919	Morbillivirus hominis	Morbillivirus	450	GenBank	partial		Netherlands
AB367920	Morbillivirus hominis	Morbillivirus	450	GenBank	partial		Netherlands
AB367954	Orthorubulavirus laryngotracheitidis	Orthorubulavirus	1919	GenBank	partial
AB426544	Morbillivirus hominis	Morbillivirus	496	GenBank	partial		Japan				2008
AB426545	Morbillivirus hominis	Morbillivirus	496	GenBank	partial		Japan				2008
AB426628	Orthoavulavirus javaense	Orthoavulavirus	315	GenBank	partial		Indonesia	Gallus gallus	Gallus
AB426895	Morbillivirus hominis	Morbillivirus	456	GenBank	partial		Japan				2007
AB426896	Morbillivirus hominis	Morbillivirus	456	GenBank	partial						2006
AB426897	Morbillivirus hominis	Morbillivirus	456	GenBank	partial						2007
AB426898	Morbillivirus hominis	Morbillivirus	456	GenBank	partial						2007
AB426899	Morbillivirus hominis	Morbillivirus	456	GenBank	partial						2007
AB426900	Morbillivirus hominis	Morbillivirus	1854	GenBank	partial						2007
AB426901	Morbillivirus hominis	Morbillivirus	1854	GenBank	partial						2006
AB426902	Morbillivirus hominis	Morbillivirus	1854	GenBank	partial						2007
AB426903	Morbillivirus hominis	Morbillivirus	1854	GenBank	partial						2007
AB426904	Morbillivirus hominis	Morbillivirus	1854	GenBank	partial		Japan				2007
AB432886	Orthoavulavirus javaense	Orthoavulavirus	1761	GenBank	partial		Japan	Gallus gallus	Gallus	Avian	1962
AB435245	Morbillivirus hominis	Morbillivirus	456	GenBank	partial		Japan				2001
AB435246	Morbillivirus hominis	Morbillivirus	456	GenBank	partial		Japan				2003
AB435247	Morbillivirus hominis	Morbillivirus	456	GenBank	partial		Japan				2003
AB435555	Morbillivirus hominis	Morbillivirus	493	GenBank	partial		Japan				2007
AB435556	Morbillivirus hominis	Morbillivirus	493	GenBank	partial		Japan				2007
AB435557	Morbillivirus hominis	Morbillivirus	493	GenBank	partial		Japan				2007
AB435558	Morbillivirus hominis	Morbillivirus	493	GenBank	partial		Japan				2007
AB435559	Morbillivirus hominis	Morbillivirus	493	GenBank	partial		Japan				2007
AB447494	Morbillivirus hominis	Morbillivirus	456	GenBank	partial		Japan				2006
AB447495	Morbillivirus hominis	Morbillivirus	456	GenBank	partial		Japan				2006
AB447496	Morbillivirus hominis	Morbillivirus	456	GenBank	partial		Japan				2006
AB447497	Morbillivirus hominis	Morbillivirus	456	GenBank	partial		Japan				2006
AB447498	Morbillivirus hominis	Morbillivirus	456	GenBank	partial		Japan				2006
AB447499	Morbillivirus hominis	Morbillivirus	456	GenBank	partial		Japan				2006
AB447500	Morbillivirus hominis	Morbillivirus	456	GenBank	partial		Japan				2006
AB447501	Morbillivirus hominis	Morbillivirus	456	GenBank	partial		Japan				2006
AB447502	Morbillivirus hominis	Morbillivirus	456	GenBank	partial		Japan				2006
AB447503	Morbillivirus hominis	Morbillivirus	456	GenBank	partial		Japan				2006
AB447504	Morbillivirus hominis	Morbillivirus	456	GenBank	partial		Japan				2006
AB447505	Morbillivirus hominis	Morbillivirus	456	GenBank	partial		Japan				2006
AB447506	Morbillivirus hominis	Morbillivirus	456	GenBank	partial		Japan				2006
AB447507	Morbillivirus hominis	Morbillivirus	456	GenBank	partial		Japan				2006
AB447508	Morbillivirus hominis	Morbillivirus	456	GenBank	partial		Japan				2006
AB447509	Morbillivirus hominis	Morbillivirus	456	GenBank	partial		Japan				2006
AB447510	Morbillivirus hominis	Morbillivirus	456	GenBank	partial		Japan				2007
AB447511	Morbillivirus hominis	Morbillivirus	456	GenBank	partial		Japan				2008
AB447512	Morbillivirus hominis	Morbillivirus	456	GenBank	partial		Japan				2008
AB447513	Morbillivirus hominis	Morbillivirus	456	GenBank	partial		Japan				2008
AB447514	Morbillivirus hominis	Morbillivirus	456	GenBank	partial		Japan				2008
AB447515	Morbillivirus hominis	Morbillivirus	456	GenBank	partial		Japan				2008
AB453044	Morbillivirus hominis	Morbillivirus	1578	GenBank	partial		Japan				1975
AB453045	Morbillivirus hominis	Morbillivirus	1524	GenBank	partial		Japan				1975
AB453046	Morbillivirus hominis	Morbillivirus	1798	GenBank	partial		Japan				1975
AB453047	Morbillivirus hominis	Morbillivirus	1854	GenBank	partial		Japan				1975
AB453182	Morbillivirus hominis	Morbillivirus	1008	GenBank	partial		Japan				1975
AB453183	Morbillivirus hominis	Morbillivirus	1578	GenBank	partial		Iran
AB453184	Morbillivirus hominis	Morbillivirus	1008	GenBank	partial		Iran
AB453185	Morbillivirus hominis	Morbillivirus	1740	GenBank	partial		Iran
AB453186	Morbillivirus hominis	Morbillivirus	1854	GenBank	partial		Iran
AB453187	Morbillivirus hominis	Morbillivirus	1524	GenBank	partial		Iran
AB457180	Morbillivirus hominis	Morbillivirus	520	GenBank	partial		Japan				2008
AB457181	Morbillivirus hominis	Morbillivirus	520	GenBank	partial		Japan				2008
AB457182	Morbillivirus hominis	Morbillivirus	520	GenBank	partial		Japan				2008
AB462810	Morbillivirus canis	Morbillivirus	15690	GenBank	complete		Japan
AB465605	Orthoavulavirus javaense	Orthoavulavirus	1662	GenBank	partial		Japan	Gallus gallus	Gallus	Avian	1995
AB465606	Orthoavulavirus javaense	Orthoavulavirus	1662	GenBank	partial		Japan	Gallus gallus	Gallus	Avian	1985
AB465607	Orthoavulavirus javaense	Orthoavulavirus	1662	GenBank	partial		Japan	Gallus gallus	Gallus	Avian	1962
AB467283	Morbillivirus hominis	Morbillivirus	1854	GenBank	partial
AB470486	Orthorubulavirus parotitidis	Orthorubulavirus	15384	GenBank	complete
AB472688	Morbillivirus canis	Morbillivirus	390	GenBank	partial		Viet m
AB472689	Morbillivirus canis	Morbillivirus	390	GenBank	partial		Viet m
AB472690	Morbillivirus canis	Morbillivirus	1824	GenBank	partial		Viet m
AB472691	Morbillivirus canis	Morbillivirus	1824	GenBank	partial		Viet m
AB474397	Morbillivirus canis	Morbillivirus	15690	GenBank	complete		Japan
AB475097	Morbillivirus canis	Morbillivirus	15690	GenBank	complete		Japan
AB475098	Morbillivirus canis	Morbillivirus	1824	GenBank	partial		Thailand
AB475099	Morbillivirus canis	Morbillivirus	15690	GenBank	partial		Japan	Canis lupus familiaris	Canis	Nonhuman Mammal
AB475100	Morbillivirus canis	Morbillivirus	2016	GenBank	partial		Japan
AB475101	Morbillivirus canis	Morbillivirus	12259	GenBank	partial		Japan	Canis lupus familiaris	Canis	Nonhuman Mammal
AB476401	Morbillivirus canis	Morbillivirus	15690	GenBank	partial		Japan	Canis lupus familiaris	Canis	Nonhuman Mammal
AB476402	Morbillivirus canis	Morbillivirus	15690	GenBank	partial		Japan	Canis lupus familiaris	Canis	Nonhuman Mammal
AB476403	Morbillivirus canis	Morbillivirus	12259	GenBank	partial		Japan	Canis lupus familiaris	Canis	Nonhuman Mammal
AB481087	Morbillivirus hominis	Morbillivirus	15894	GenBank	complete		Japan				1989
AB481088	Morbillivirus hominis	Morbillivirus	15894	GenBank	complete		Japan				1989
AB490670	Morbillivirus canis	Morbillivirus	15690	GenBank	partial		Japan	Canis lupus familiaris	Canis
AB490672	Morbillivirus canis	Morbillivirus	15690	GenBank	partial		Japan	Canis lupus familiaris	Canis
AB490674	Morbillivirus canis	Morbillivirus	15690	GenBank	partial		Japan	Canis lupus familiaris	Canis
AB490676	Morbillivirus canis	Morbillivirus	15690	GenBank	partial		Japan	Canis lupus familiaris	Canis
AB490678	Morbillivirus canis	Morbillivirus	15690	GenBank	partial		Japan	Canis lupus familiaris	Canis
AB490679	Morbillivirus canis	Morbillivirus	15690	GenBank	partial		Japan	Canis lupus familiaris	Canis
AB490680	Morbillivirus canis	Morbillivirus	15690	GenBank	partial		Japan	Canis lupus familiaris	Canis
AB490681	Morbillivirus canis	Morbillivirus	15690	GenBank	partial		Japan	Canis lupus familiaris	Canis
AB493818	Morbillivirus hominis	Morbillivirus	456	GenBank	partial		Japan
AB493819	Morbillivirus hominis	Morbillivirus	456	GenBank	partial		Japan
AB493820	Morbillivirus hominis	Morbillivirus	456	GenBank	partial		Japan
AB493821	Morbillivirus hominis	Morbillivirus	456	GenBank	partial		Japan
AB493822	Morbillivirus hominis	Morbillivirus	456	GenBank	partial		Japan
AB496706	Respirovirus muris	Respirovirus	1707	GenBank	partial
AB496707	Respirovirus muris	Respirovirus	1763	GenBank	partial
AB497047	Orthoavulavirus javaense	Orthoavulavirus	1184	GenBank	partial		Japan
AB506683	Morbillivirus hominis	Morbillivirus	1008	GenBank	partial
AB509341	Morbillivirus canis	Morbillivirus	1989	GenBank	partial		Japan
AB509342	Morbillivirus canis	Morbillivirus	1989	GenBank	partial		Japan
AB509343	Morbillivirus canis	Morbillivirus	1989	GenBank	partial		Japan
AB509344	Morbillivirus canis	Morbillivirus	1989	GenBank	partial		Thailand
AB509345	Morbillivirus canis	Morbillivirus	1989	GenBank	partial		Japan
AB509346	Morbillivirus canis	Morbillivirus	2016	GenBank	partial		Thailand
AB509376	Morbillivirus hominis	Morbillivirus	456	GenBank	partial		Japan	Homo sapiens	Homo	Human
AB509377	Morbillivirus hominis	Morbillivirus	1854	GenBank	partial		Japan	Homo sapiens	Homo	Human
AB512286	Morbillivirus canis	Morbillivirus	1989	GenBank	partial		Japan
AB512601	Orthoavulavirus javaense	Orthoavulavirus	374	GenBank	partial		Taiwan	Gallus gallus	Gallus		2007
AB512602	Orthoavulavirus javaense	Orthoavulavirus	374	GenBank	partial		Taiwan	Gallus gallus	Gallus		2007
AB512603	Orthoavulavirus javaense	Orthoavulavirus	374	GenBank	partial		Taiwan	Gallus gallus	Gallus		2007
AB512604	Orthoavulavirus javaense	Orthoavulavirus	374	GenBank	partial		Taiwan	Gallus gallus	Gallus		2007
AB512605	Orthoavulavirus javaense	Orthoavulavirus	374	GenBank	partial		Taiwan	Gallus gallus	Gallus		2008
AB512606	Orthoavulavirus javaense	Orthoavulavirus	374	GenBank	partial		Taiwan	Gallus gallus	Gallus		2008
AB512607	Orthoavulavirus javaense	Orthoavulavirus	374	GenBank	partial		Taiwan	Gallus gallus	Gallus		2008
AB512608	Orthoavulavirus javaense	Orthoavulavirus	374	GenBank	partial		Taiwan	Gallus gallus	Gallus		2008
AB512609	Orthoavulavirus javaense	Orthoavulavirus	374	GenBank	partial		Taiwan	Gallus gallus	Gallus		2008
AB512610	Orthoavulavirus javaense	Orthoavulavirus	374	GenBank	partial		Taiwan	Gallus gallus	Gallus		2008
AB512611	Orthoavulavirus javaense	Orthoavulavirus	374	GenBank	partial		Taiwan	Gallus gallus	Gallus		2008
AB512612	Orthoavulavirus javaense	Orthoavulavirus	374	GenBank	partial		Taiwan	Gallus gallus	Gallus		2008
AB512613	Orthoavulavirus javaense	Orthoavulavirus	374	GenBank	partial		Taiwan	Gallus gallus	Gallus		2008
AB512614	Orthoavulavirus javaense	Orthoavulavirus	374	GenBank	partial		Taiwan	Gallus gallus	Gallus		2008
AB512615	Orthoavulavirus javaense	Orthoavulavirus	374	GenBank	partial		Taiwan	Gallus gallus	Gallus		2008
AB512616	Orthoavulavirus javaense	Orthoavulavirus	374	GenBank	partial		Taiwan	Gallus gallus	Gallus		2008
AB512617	Orthoavulavirus javaense	Orthoavulavirus	374	GenBank	partial		Taiwan	Gallus gallus	Gallus
AB513959	Morbillivirus hominis	Morbillivirus	288	GenBank	partial		Philippines	Homo sapiens	Homo	Human
AB513960	Morbillivirus hominis	Morbillivirus	309	GenBank	partial		Philippines	Homo sapiens	Homo	Human
AB513961	Morbillivirus hominis	Morbillivirus	309	GenBank	partial		Philippines	Homo sapiens	Homo	Human
AB513962	Morbillivirus hominis	Morbillivirus	309	GenBank	partial		Philippines	Homo sapiens	Homo	Human
AB513963	Morbillivirus hominis	Morbillivirus	309	GenBank	partial		Philippines	Homo sapiens	Homo	Human
AB513964	Morbillivirus hominis	Morbillivirus	309	GenBank	partial		Philippines	Homo sapiens	Homo	Human
AB513965	Morbillivirus hominis	Morbillivirus	309	GenBank	partial		Philippines	Homo sapiens	Homo	Human
AB513966	Morbillivirus hominis	Morbillivirus	309	GenBank	partial		Philippines	Homo sapiens	Homo	Human
AB513967	Morbillivirus hominis	Morbillivirus	309	GenBank	partial		Philippines	Homo sapiens	Homo	Human
AB513968	Morbillivirus hominis	Morbillivirus	309	GenBank	partial		Philippines	Homo sapiens	Homo	Human
AB513969	Morbillivirus hominis	Morbillivirus	309	GenBank	partial		Philippines	Homo sapiens	Homo	Human
AB513970	Morbillivirus hominis	Morbillivirus	309	GenBank	partial		Philippines	Homo sapiens	Homo	Human
AB513971	Morbillivirus hominis	Morbillivirus	309	GenBank	partial		Philippines	Homo sapiens	Homo	Human
AB513972	Morbillivirus hominis	Morbillivirus	309	GenBank	partial		Philippines	Homo sapiens	Homo	Human
AB513973	Morbillivirus hominis	Morbillivirus	309	GenBank	partial		Philippines	Homo sapiens	Homo	Human
AB513974	Morbillivirus hominis	Morbillivirus	309	GenBank	partial		Philippines	Homo sapiens	Homo	Human
AB513975	Morbillivirus hominis	Morbillivirus	309	GenBank	partial		Philippines	Homo sapiens	Homo	Human
AB513976	Morbillivirus hominis	Morbillivirus	309	GenBank	partial		Philippines	Homo sapiens	Homo	Human
AB513977	Morbillivirus hominis	Morbillivirus	309	GenBank	partial		Philippines	Homo sapiens	Homo	Human
AB513978	Morbillivirus hominis	Morbillivirus	309	GenBank	partial		Philippines	Homo sapiens	Homo	Human
AB513979	Morbillivirus hominis	Morbillivirus	309	GenBank	partial		Philippines	Homo sapiens	Homo	Human
AB513980	Morbillivirus hominis	Morbillivirus	309	GenBank	partial		Philippines	Homo sapiens	Homo	Human
AB513981	Morbillivirus hominis	Morbillivirus	309	GenBank	partial		Philippines	Homo sapiens	Homo	Human
AB513982	Morbillivirus hominis	Morbillivirus	309	GenBank	partial		Philippines	Homo sapiens	Homo	Human
AB513983	Morbillivirus hominis	Morbillivirus	309	GenBank	partial		Philippines	Homo sapiens	Homo	Human
AB513984	Morbillivirus hominis	Morbillivirus	309	GenBank	partial		Philippines	Homo sapiens	Homo	Human
AB513985	Morbillivirus hominis	Morbillivirus	309	GenBank	partial		Philippines	Homo sapiens	Homo	Human
AB513986	Morbillivirus hominis	Morbillivirus	309	GenBank	partial		Philippines	Homo sapiens	Homo	Human
AB513987	Morbillivirus hominis	Morbillivirus	309	GenBank	partial		Philippines	Homo sapiens	Homo	Human
AB513988	Morbillivirus hominis	Morbillivirus	309	GenBank	partial		Philippines	Homo sapiens	Homo	Human
AB513989	Morbillivirus hominis	Morbillivirus	309	GenBank	partial		Philippines	Homo sapiens	Homo	Human
AB513990	Morbillivirus hominis	Morbillivirus	309	GenBank	partial		Philippines	Homo sapiens	Homo	Human
AB513991	Morbillivirus hominis	Morbillivirus	309	GenBank	partial		Philippines	Homo sapiens	Homo	Human
AB513992	Morbillivirus hominis	Morbillivirus	309	GenBank	partial		Philippines	Homo sapiens	Homo	Human
AB513993	Morbillivirus hominis	Morbillivirus	309	GenBank	partial		Philippines	Homo sapiens	Homo	Human
AB513994	Morbillivirus hominis	Morbillivirus	309	GenBank	partial		Philippines	Homo sapiens	Homo	Human
AB513995	Morbillivirus hominis	Morbillivirus	309	GenBank	partial		Philippines	Homo sapiens	Homo	Human
AB513996	Morbillivirus hominis	Morbillivirus	309	GenBank	partial		Philippines	Homo sapiens	Homo	Human
AB513997	Morbillivirus hominis	Morbillivirus	309	GenBank	partial		Philippines	Homo sapiens	Homo	Human
AB513998	Morbillivirus hominis	Morbillivirus	309	GenBank	partial		Philippines	Homo sapiens	Homo	Human
AB513999	Morbillivirus hominis	Morbillivirus	304	GenBank	partial		Philippines	Homo sapiens	Homo	Human
AB514000	Morbillivirus hominis	Morbillivirus	309	GenBank	partial		Philippines	Homo sapiens	Homo	Human
AB514001	Morbillivirus hominis	Morbillivirus	309	GenBank	partial		Philippines	Homo sapiens	Homo	Human
AB514002	Morbillivirus hominis	Morbillivirus	440	GenBank	partial		Philippines	Homo sapiens	Homo	Human
AB514003	Morbillivirus hominis	Morbillivirus	456	GenBank	partial		Philippines	Homo sapiens	Homo	Human
AB514004	Morbillivirus hominis	Morbillivirus	456	GenBank	partial		Philippines	Homo sapiens	Homo	Human
AB514005	Morbillivirus hominis	Morbillivirus	456	GenBank	partial		Philippines	Homo sapiens	Homo	Human
AB514006	Morbillivirus hominis	Morbillivirus	456	GenBank	partial		Philippines	Homo sapiens	Homo	Human
AB514007	Morbillivirus hominis	Morbillivirus	456	GenBank	partial		Philippines	Homo sapiens	Homo	Human
AB514008	Morbillivirus hominis	Morbillivirus	456	GenBank	partial		Philippines	Homo sapiens	Homo	Human
AB514009	Morbillivirus hominis	Morbillivirus	456	GenBank	partial		Philippines	Homo sapiens	Homo	Human
AB514010	Morbillivirus hominis	Morbillivirus	456	GenBank	partial		Philippines	Homo sapiens	Homo	Human
AB514011	Morbillivirus hominis	Morbillivirus	441	GenBank	partial		Philippines	Homo sapiens	Homo	Human
AB514012	Morbillivirus hominis	Morbillivirus	456	GenBank	partial		Philippines	Homo sapiens	Homo	Human
AB514013	Morbillivirus hominis	Morbillivirus	456	GenBank	partial		Philippines	Homo sapiens	Homo	Human
AB514014	Morbillivirus hominis	Morbillivirus	456	GenBank	partial		Philippines	Homo sapiens	Homo	Human
AB514015	Morbillivirus hominis	Morbillivirus	456	GenBank	partial		Philippines	Homo sapiens	Homo	Human
AB514016	Morbillivirus hominis	Morbillivirus	456	GenBank	partial		Philippines	Homo sapiens	Homo	Human
AB514017	Morbillivirus hominis	Morbillivirus	456	GenBank	partial		Philippines	Homo sapiens	Homo	Human
AB514018	Morbillivirus hominis	Morbillivirus	456	GenBank	partial		Philippines	Homo sapiens	Homo	Human
AB514019	Morbillivirus hominis	Morbillivirus	456	GenBank	partial		Philippines	Homo sapiens	Homo	Human
AB514020	Morbillivirus hominis	Morbillivirus	456	GenBank	partial		Philippines	Homo sapiens	Homo	Human
AB514021	Morbillivirus hominis	Morbillivirus	456	GenBank	partial		Philippines	Homo sapiens	Homo	Human
AB514022	Morbillivirus hominis	Morbillivirus	456	GenBank	partial		Philippines	Homo sapiens	Homo	Human
AB514023	Morbillivirus hominis	Morbillivirus	456	GenBank	partial		Philippines	Homo sapiens	Homo	Human
AB514024	Morbillivirus hominis	Morbillivirus	456	GenBank	partial		Philippines	Homo sapiens	Homo	Human
AB514025	Morbillivirus hominis	Morbillivirus	456	GenBank	partial		Philippines	Homo sapiens	Homo	Human
AB514026	Morbillivirus hominis	Morbillivirus	456	GenBank	partial		Philippines	Homo sapiens	Homo	Human
AB514027	Morbillivirus hominis	Morbillivirus	456	GenBank	partial		Philippines	Homo sapiens	Homo	Human
AB514028	Morbillivirus hominis	Morbillivirus	456	GenBank	partial		Philippines	Homo sapiens	Homo	Human
AB514029	Morbillivirus hominis	Morbillivirus	456	GenBank	partial		Philippines	Homo sapiens	Homo	Human
AB514030	Morbillivirus hominis	Morbillivirus	456	GenBank	partial		Philippines	Homo sapiens	Homo	Human
AB514031	Morbillivirus hominis	Morbillivirus	281	GenBank	partial		Philippines	Homo sapiens	Homo	Human
AB514032	Morbillivirus hominis	Morbillivirus	281	GenBank	partial		Philippines	Homo sapiens	Homo	Human
AB514033	Morbillivirus hominis	Morbillivirus	571	GenBank	partial		Philippines	Homo sapiens	Homo	Human
AB523885	Morbillivirus hominis	Morbillivirus	456	GenBank	partial		Japan	Homo sapiens	Homo		2009
AB524405	Orthoavulavirus javaense	Orthoavulavirus	15198	GenBank	complete
AB524406	Orthoavulavirus javaense	Orthoavulavirus	15198	GenBank	complete
AB531986	Orthoavulavirus javaense	Orthoavulavirus	1716	GenBank	partial		Taiwan				2008
AB531987	Orthoavulavirus javaense	Orthoavulavirus	1716	GenBank	partial		Taiwan				2004
AB531988	Orthoavulavirus javaense	Orthoavulavirus	1716	GenBank	partial		Taiwan				2008
AB531989	Orthoavulavirus javaense	Orthoavulavirus	1716	GenBank	partial		Taiwan				2008
AB534205	Orthoavulavirus javaense	Orthoavulavirus	15198	GenBank	complete
AB542810	Respirovirus laryngotracheitidis	Respirovirus	1728	GenBank	partial	1
AB542811	Respirovirus laryngotracheitidis	Respirovirus	1668	GenBank	partial	1
AB542812	Respirovirus laryngotracheitidis	Respirovirus	1668	GenBank	partial	1
AB543336	Orthorubulavirus hominis	Orthorubulavirus	17052	GenBank	complete		Japan
AB543337	Orthorubulavirus hominis	Orthorubulavirus	17304	GenBank	complete		Japan
AB547189	Morbillivirus pecoris	Morbillivirus	15882	GenBank	complete			Bos taurus	Bos	Nonhuman Mammal
AB547190	Morbillivirus pecoris	Morbillivirus	15882	GenBank	complete			Oryctolagus cuniculus	Oryctolagus
AB551367	Orthoavulavirus javaense	Orthoavulavirus	486	GenBank	partial		India	Aves	Aves		2009
AB551738	Morbillivirus hominis	Morbillivirus	520	GenBank	partial		Japan	Homo sapiens	Homo	Human	2008
AB560663	Orthorubulavirus parotitidis	Orthorubulavirus	6955	GenBank	partial
AB564295	Morbillivirus hominis	Morbillivirus	456	GenBank	partial		Japan	Homo sapiens	Homo	Human	2007
AB564296	Morbillivirus hominis	Morbillivirus	456	GenBank	partial		Japan	Homo sapiens	Homo	Human	2007
AB564297	Morbillivirus hominis	Morbillivirus	441	GenBank	partial		Japan	Homo sapiens	Homo	Human	2009
AB565747	Respirovirus laryngotracheitidis	Respirovirus	317	GenBank	partial		Japan
AB568326	Morbillivirus hominis	Morbillivirus	456	GenBank	partial		Japan	Homo sapiens	Homo	Human	2010
AB568485	Morbillivirus hominis	Morbillivirus	473	GenBank	partial						1994
AB568486	Morbillivirus hominis	Morbillivirus	455	GenBank	partial						2003
AB568487	Morbillivirus hominis	Morbillivirus	435	GenBank	partial						2008
AB569589	Respirovirus laryngotracheitidis	Respirovirus	317	GenBank	partial		Japan
AB569977	Morbillivirus hominis	Morbillivirus	493	GenBank	partial		Japan				2010
AB571962	Morbillivirus hominis	Morbillivirus	300	GenBank	partial		Japan				2010
AB573183	Morbillivirus hominis	Morbillivirus	493	GenBank	partial		Japan				2010
AB573805	Morbillivirus hominis	Morbillivirus	456	GenBank	partial		Japan				2008
AB573806	Morbillivirus hominis	Morbillivirus	456	GenBank	partial		Japan				2008
AB573807	Morbillivirus hominis	Morbillivirus	456	GenBank	partial		Japan				2008
AB573808	Morbillivirus hominis	Morbillivirus	453	GenBank	partial		Japan				2008
AB573809	Morbillivirus hominis	Morbillivirus	456	GenBank	partial		Japan				2008
AB573810	Morbillivirus hominis	Morbillivirus	456	GenBank	partial		Japan				2008
AB573811	Morbillivirus hominis	Morbillivirus	450	GenBank	partial		Japan				2008
AB573812	Morbillivirus hominis	Morbillivirus	456	GenBank	partial		Japan				2008
AB573813	Morbillivirus hominis	Morbillivirus	456	GenBank	partial		Japan				2007
AB576644	Morbillivirus hominis	Morbillivirus	456	GenBank	partial		Japan	Homo sapiens	Homo	Human	2010
AB576645	Morbillivirus hominis	Morbillivirus	456	GenBank	partial		Japan	Homo sapiens	Homo	Human	2010
AB576646	Morbillivirus hominis	Morbillivirus	456	GenBank	partial		Japan	Homo sapiens	Homo	Human	2010
AB576764	Orthorubulavirus parotitidis	Orthorubulavirus	15384	GenBank	complete			Homo sapiens	Homo	Human
AB583749	Morbillivirus hominis	Morbillivirus	1854	GenBank	partial			Homo sapiens	Homo
AB587988	Morbillivirus hominis	Morbillivirus	503	GenBank	partial		Japan	Homo sapiens	Homo	Human	2010
AB591381	Morbillivirus hominis	Morbillivirus	15894	GenBank	complete
AB593384	Morbillivirus hominis	Morbillivirus	493	GenBank	partial		Japan	Homo sapiens	Homo	Human	2007
AB593385	Morbillivirus hominis	Morbillivirus	493	GenBank	partial		Japan	Homo sapiens	Homo	Human	2007
AB593386	Morbillivirus hominis	Morbillivirus	493	GenBank	partial		Japan	Homo sapiens	Homo	Human	2007
AB593387	Morbillivirus hominis	Morbillivirus	493	GenBank	partial		Japan	Homo sapiens	Homo	Human	2007
AB593388	Morbillivirus hominis	Morbillivirus	493	GenBank	partial		Japan	Homo sapiens	Homo	Human	2007
AB593389	Morbillivirus hominis	Morbillivirus	493	GenBank	partial		Japan	Homo sapiens	Homo	Human	2007
AB593390	Morbillivirus hominis	Morbillivirus	493	GenBank	partial		Japan	Homo sapiens	Homo	Human	2007
AB593391	Morbillivirus hominis	Morbillivirus	493	GenBank	partial		Japan	Homo sapiens	Homo	Human	2007
AB593392	Morbillivirus hominis	Morbillivirus	493	GenBank	partial		Japan	Homo sapiens	Homo	Human	2008
AB593744	Morbillivirus hominis	Morbillivirus	493	GenBank	partial		Japan	Homo sapiens	Homo	Human	2007
AB593745	Morbillivirus hominis	Morbillivirus	493	GenBank	partial		Japan	Homo sapiens	Homo	Human	2007
AB593746	Morbillivirus hominis	Morbillivirus	493	GenBank	partial		Japan	Homo sapiens	Homo	Human	2007
AB593747	Morbillivirus hominis	Morbillivirus	493	GenBank	partial		Japan	Homo sapiens	Homo	Human	2007
AB593748	Morbillivirus hominis	Morbillivirus	493	GenBank	partial		Japan	Homo sapiens	Homo	Human	2007
AB593749	Morbillivirus hominis	Morbillivirus	493	GenBank	partial		Japan	Homo sapiens	Homo	Human	2007
AB593750	Morbillivirus hominis	Morbillivirus	493	GenBank	partial		Japan	Homo sapiens	Homo	Human	2007
AB593751	Morbillivirus hominis	Morbillivirus	493	GenBank	partial		Japan	Homo sapiens	Homo	Human	2007
AB593752	Morbillivirus hominis	Morbillivirus	493	GenBank	partial		Japan	Homo sapiens	Homo	Human	2007
AB593753	Morbillivirus hominis	Morbillivirus	493	GenBank	partial		Japan	Homo sapiens	Homo	Human	2007
AB593754	Morbillivirus hominis	Morbillivirus	493	GenBank	partial		Japan	Homo sapiens	Homo	Human	2007
AB593755	Morbillivirus hominis	Morbillivirus	493	GenBank	partial		Japan	Homo sapiens	Homo	Human	2007
AB593756	Morbillivirus hominis	Morbillivirus	493	GenBank	partial		Japan	Homo sapiens	Homo	Human	2007
AB593757	Morbillivirus hominis	Morbillivirus	493	GenBank	partial		Japan	Homo sapiens	Homo	Human	2007
AB593758	Morbillivirus hominis	Morbillivirus	493	GenBank	partial		Japan	Homo sapiens	Homo	Human	2007
AB593759	Morbillivirus hominis	Morbillivirus	493	GenBank	partial		Japan	Homo sapiens	Homo	Human	2007
AB593760	Morbillivirus hominis	Morbillivirus	493	GenBank	partial		Japan	Homo sapiens	Homo	Human	2007
AB593761	Morbillivirus hominis	Morbillivirus	493	GenBank	partial		Japan	Homo sapiens	Homo	Human	2007
AB593762	Morbillivirus hominis	Morbillivirus	493	GenBank	partial		Japan	Homo sapiens	Homo	Human	2007
AB593763	Morbillivirus hominis	Morbillivirus	493	GenBank	partial		Japan	Homo sapiens	Homo	Human	2007
AB593764	Morbillivirus hominis	Morbillivirus	493	GenBank	partial		Japan	Homo sapiens	Homo	Human	2008
AB593765	Morbillivirus hominis	Morbillivirus	493	GenBank	partial		Japan	Homo sapiens	Homo	Human	2008
AB593766	Morbillivirus hominis	Morbillivirus	493	GenBank	partial		Japan	Homo sapiens	Homo	Human	2008
AB593767	Morbillivirus hominis	Morbillivirus	493	GenBank	partial		Japan	Homo sapiens	Homo	Human	2008
AB593768	Morbillivirus hominis	Morbillivirus	493	GenBank	partial		Japan	Homo sapiens	Homo	Human	2008
AB593769	Morbillivirus hominis	Morbillivirus	493	GenBank	partial		Japan	Homo sapiens	Homo	Human	2008
AB593770	Morbillivirus hominis	Morbillivirus	493	GenBank	partial		Japan	Homo sapiens	Homo	Human	2008
AB593771	Morbillivirus hominis	Morbillivirus	493	GenBank	partial		Japan	Homo sapiens	Homo	Human	2008
AB593772	Morbillivirus hominis	Morbillivirus	493	GenBank	partial		Japan	Homo sapiens	Homo	Human	2008
AB593773	Morbillivirus hominis	Morbillivirus	493	GenBank	partial		Japan	Homo sapiens	Homo	Human	2008
AB593774	Morbillivirus hominis	Morbillivirus	493	GenBank	partial		Japan	Homo sapiens	Homo	Human	2008
AB593775	Morbillivirus hominis	Morbillivirus	493	GenBank	partial		Japan	Homo sapiens	Homo	Human	2008
AB593776	Morbillivirus hominis	Morbillivirus	493	GenBank	partial		Japan	Homo sapiens	Homo	Human	2008
AB593777	Morbillivirus hominis	Morbillivirus	493	GenBank	partial		Japan	Homo sapiens	Homo	Human	2008
AB593778	Morbillivirus hominis	Morbillivirus	493	GenBank	partial		Japan	Homo sapiens	Homo	Human	2008
AB593779	Morbillivirus hominis	Morbillivirus	493	GenBank	partial		Japan	Homo sapiens	Homo	Human	2008
AB593780	Morbillivirus hominis	Morbillivirus	493	GenBank	partial		Japan	Homo sapiens	Homo	Human	2008
AB593781	Morbillivirus hominis	Morbillivirus	493	GenBank	partial		Japan	Homo sapiens	Homo	Human	2008
AB593782	Morbillivirus hominis	Morbillivirus	493	GenBank	partial		Japan	Homo sapiens	Homo	Human	2008
AB593783	Morbillivirus hominis	Morbillivirus	493	GenBank	partial		Japan	Homo sapiens	Homo	Human	2008
AB593784	Morbillivirus hominis	Morbillivirus	456	GenBank	partial		Japan	Homo sapiens	Homo	Human	2006
AB593785	Morbillivirus hominis	Morbillivirus	456	GenBank	partial		Japan	Homo sapiens	Homo	Human	2006
AB593786	Morbillivirus hominis	Morbillivirus	456	GenBank	partial		Japan	Homo sapiens	Homo	Human	2006
AB593787	Morbillivirus hominis	Morbillivirus	456	GenBank	partial		Japan	Homo sapiens	Homo	Human	2006
AB593788	Morbillivirus hominis	Morbillivirus	456	GenBank	partial		Japan	Homo sapiens	Homo	Human	2006
AB593789	Morbillivirus hominis	Morbillivirus	456	GenBank	partial		Japan	Homo sapiens	Homo	Human	2006
AB593790	Morbillivirus hominis	Morbillivirus	456	GenBank	partial		Japan	Homo sapiens	Homo	Human	2006
AB593791	Morbillivirus hominis	Morbillivirus	456	GenBank	partial		Japan	Homo sapiens	Homo	Human	2006
AB593792	Morbillivirus hominis	Morbillivirus	456	GenBank	partial		Japan	Homo sapiens	Homo	Human	2006
AB593793	Morbillivirus hominis	Morbillivirus	456	GenBank	partial		Japan	Homo sapiens	Homo	Human	2006
AB593794	Morbillivirus hominis	Morbillivirus	456	GenBank	partial		Japan	Homo sapiens	Homo	Human	2006
AB593795	Morbillivirus hominis	Morbillivirus	456	GenBank	partial		Japan	Homo sapiens	Homo	Human	2007
AB593796	Morbillivirus hominis	Morbillivirus	456	GenBank	partial		Japan	Homo sapiens	Homo	Human	2007
AB593797	Morbillivirus hominis	Morbillivirus	456	GenBank	partial		Japan	Homo sapiens	Homo	Human	2007
AB593798	Morbillivirus hominis	Morbillivirus	456	GenBank	partial		Japan	Homo sapiens	Homo	Human	2007
AB593799	Morbillivirus hominis	Morbillivirus	456	GenBank	partial		Japan	Homo sapiens	Homo	Human	2007
AB593800	Morbillivirus hominis	Morbillivirus	456	GenBank	partial		Japan	Homo sapiens	Homo	Human	2007
AB593801	Morbillivirus hominis	Morbillivirus	456	GenBank	partial		Japan	Homo sapiens	Homo	Human	2007
AB593802	Morbillivirus hominis	Morbillivirus	456	GenBank	partial		Japan	Homo sapiens	Homo	Human	2007
AB593803	Morbillivirus hominis	Morbillivirus	456	GenBank	partial		Japan	Homo sapiens	Homo	Human	2007
AB593804	Morbillivirus hominis	Morbillivirus	456	GenBank	partial		Japan	Homo sapiens	Homo	Human	2007
AB593805	Morbillivirus hominis	Morbillivirus	456	GenBank	partial		Japan	Homo sapiens	Homo	Human	2007
AB593806	Morbillivirus hominis	Morbillivirus	456	GenBank	partial		Japan	Homo sapiens	Homo	Human	2007
AB593807	Morbillivirus hominis	Morbillivirus	456	GenBank	partial		Japan	Homo sapiens	Homo	Human	2007
AB593808	Morbillivirus hominis	Morbillivirus	456	GenBank	partial		Japan	Homo sapiens	Homo	Human	2007
AB593809	Morbillivirus hominis	Morbillivirus	456	GenBank	partial		Japan	Homo sapiens	Homo	Human	2007
AB593810	Morbillivirus hominis	Morbillivirus	456	GenBank	partial		Japan	Homo sapiens	Homo	Human	2008
AB593811	Morbillivirus hominis	Morbillivirus	456	GenBank	partial		Japan	Homo sapiens	Homo	Human	2008
AB597185	Morbillivirus hominis	Morbillivirus	456	GenBank	partial		Japan	Homo sapiens	Homo	Human	2010
AB597556	Morbillivirus hominis	Morbillivirus	456	GenBank	partial		Japan
AB598760	Orthorubulavirus parotitidis	Orthorubulavirus	316	GenBank	partial		Mongolia
AB598761	Orthorubulavirus parotitidis	Orthorubulavirus	316	GenBank	partial		Mongolia
AB598762	Orthorubulavirus parotitidis	Orthorubulavirus	316	GenBank	partial		Mongolia
AB598763	Orthorubulavirus parotitidis	Orthorubulavirus	316	GenBank	partial		Mongolia
AB598764	Orthorubulavirus parotitidis	Orthorubulavirus	316	GenBank	partial		Mongolia
AB598765	Orthorubulavirus parotitidis	Orthorubulavirus	316	GenBank	partial		Mongolia
AB598766	Orthorubulavirus parotitidis	Orthorubulavirus	316	GenBank	partial		Mongolia
AB598767	Orthorubulavirus parotitidis	Orthorubulavirus	316	GenBank	partial		Mongolia
AB598768	Orthorubulavirus parotitidis	Orthorubulavirus	316	GenBank	partial		Mongolia
AB598769	Orthorubulavirus parotitidis	Orthorubulavirus	316	GenBank	partial		Mongolia
AB598770	Orthorubulavirus parotitidis	Orthorubulavirus	316	GenBank	partial		Mongolia
AB598771	Orthorubulavirus parotitidis	Orthorubulavirus	316	GenBank	partial		Mongolia
AB598772	Orthorubulavirus parotitidis	Orthorubulavirus	316	GenBank	partial		Mongolia
AB598773	Orthorubulavirus parotitidis	Orthorubulavirus	316	GenBank	partial		Mongolia
AB598774	Orthorubulavirus parotitidis	Orthorubulavirus	316	GenBank	partial		Mongolia
AB598775	Orthorubulavirus parotitidis	Orthorubulavirus	316	GenBank	partial		Mongolia
AB598776	Orthorubulavirus parotitidis	Orthorubulavirus	316	GenBank	partial		Mongolia
AB598777	Orthorubulavirus parotitidis	Orthorubulavirus	316	GenBank	partial		Mongolia
AB598778	Orthorubulavirus parotitidis	Orthorubulavirus	316	GenBank	partial		Mongolia
AB598779	Orthorubulavirus parotitidis	Orthorubulavirus	316	GenBank	partial		Mongolia
AB600843	Orthorubulavirus parotitidis	Orthorubulavirus	15384	GenBank	complete		Mongolia	Homo sapiens	Homo	Human	2009
AB600942	Orthorubulavirus parotitidis	Orthorubulavirus	15384	GenBank	complete		Japan	Homo sapiens	Homo	Human
AB602911	Morbillivirus hominis	Morbillivirus	456	GenBank	partial		Japan	Homo sapiens	Homo	Human	2010
AB602912	Morbillivirus hominis	Morbillivirus	456	GenBank	partial		Japan	Homo sapiens	Homo	Human	2010
AB604646	Morbillivirus hominis	Morbillivirus	456	GenBank	partial		Japan	Homo sapiens	Homo	Human	2010
AB604647	Morbillivirus hominis	Morbillivirus	456	GenBank	partial		Japan	Homo sapiens	Homo	Human	2010
AB605247	Orthoavulavirus javaense	Orthoavulavirus	15172	GenBank	partial		Indonesia	Gallus gallus	Gallus		2007
AB605257	Morbillivirus hominis	Morbillivirus	493	GenBank	partial		Japan				2010
AB605890	Morbillivirus canis	Morbillivirus	1824	GenBank	partial		Japan	Nyctereutes procyonoides	Nyctereutes	Nonhuman Mammal	2008
AB605891	Morbillivirus canis	Morbillivirus	1824	GenBank	partial		Japan	Nyctereutes procyonoides	Nyctereutes	Nonhuman Mammal	2007
AB606409	Morbillivirus canis	Morbillivirus	1524	GenBank	partial
AB606410	Morbillivirus canis	Morbillivirus	1815	GenBank	partial
AB607904	Morbillivirus canis	Morbillivirus	721	GenBank	partial		Japan	Nyctereutes procyonoides	Nyctereutes	Nonhuman Mammal	2007
AB607905	Morbillivirus canis	Morbillivirus	721	GenBank	partial		Japan	Nyctereutes procyonoides	Nyctereutes	Nonhuman Mammal	2008
AB610640	Morbillivirus hominis	Morbillivirus	456	GenBank	partial		Japan	Homo sapiens	Homo	Human	2010
AB610641	Morbillivirus hominis	Morbillivirus	456	GenBank	partial		Japan	Homo sapiens	Homo	Human	2010
AB610642	Morbillivirus hominis	Morbillivirus	456	GenBank	partial		Japan	Homo sapiens	Homo	Human	2010
AB610643	Morbillivirus hominis	Morbillivirus	456	GenBank	partial		Japan	Homo sapiens	Homo	Human	2010
AB610644	Morbillivirus hominis	Morbillivirus	456	GenBank	partial		Japan	Homo sapiens	Homo	Human	2010
AB611685	Morbillivirus hominis	Morbillivirus	493	GenBank	partial		Japan	Homo sapiens	Homo	Human	2011
AB612147	Morbillivirus hominis	Morbillivirus	456	GenBank	partial		Japan
AB615332	Morbillivirus hominis	Morbillivirus	514	GenBank	partial		Japan	Homo sapiens	Homo	Human	2011
AB615581	Morbillivirus hominis	Morbillivirus	456	GenBank	partial		Japan	Homo sapiens	Homo	Human	2010
AB615582	Morbillivirus hominis	Morbillivirus	456	GenBank	partial		Japan	Homo sapiens	Homo	Human	2010
AB615583	Morbillivirus hominis	Morbillivirus	456	GenBank	partial		Japan	Homo sapiens	Homo	Human	2011
AB615584	Morbillivirus hominis	Morbillivirus	456	GenBank	partial		Japan	Homo sapiens	Homo	Human	2011
AB615585	Morbillivirus hominis	Morbillivirus	456	GenBank	partial		Japan	Homo sapiens	Homo	Human	2011
AB617831	Morbillivirus hominis	Morbillivirus	493	GenBank	partial		Japan
AB618040	Orthorubulavirus parotitidis	Orthorubulavirus	5911	GenBank	partial		Japan	Homo sapiens	Homo	Human
AB618041	Morbillivirus hominis	Morbillivirus	456	GenBank	partial		Japan
AB618553	Morbillivirus hominis	Morbillivirus	456	GenBank	partial		Japan	Homo sapiens	Homo	Human	2011
AB619774	Morbillivirus canis	Morbillivirus	1824	GenBank	partial		Japan	Panthera tigris	Panthera		2010
AB619775	Morbillivirus canis	Morbillivirus	1824	GenBank	partial		Japan	Nyctereutes procyonoides	Nyctereutes	Nonhuman Mammal	2009
AB619776	Morbillivirus canis	Morbillivirus	721	GenBank	partial		Japan	Nyctereutes procyonoides	Nyctereutes	Nonhuman Mammal	2009
AB619777	Morbillivirus canis	Morbillivirus	721	GenBank	partial		Japan	Panthera tigris	Panthera		2010
AB619798	Morbillivirus hominis	Morbillivirus	456	GenBank	partial		Japan	Homo sapiens	Homo	Human	2011
AB621946	Morbillivirus hominis	Morbillivirus	493	GenBank	partial		Japan	Homo sapiens	Homo	Human	2011
AB621947	Morbillivirus hominis	Morbillivirus	493	GenBank	partial		Japan	Homo sapiens	Homo	Human	2011
AB621948	Morbillivirus hominis	Morbillivirus	493	GenBank	partial		Japan	Homo sapiens	Homo	Human	2011
AB621949	Morbillivirus hominis	Morbillivirus	493	GenBank	partial		Japan	Homo sapiens	Homo	Human	2011
AB622128	Morbillivirus hominis	Morbillivirus	493	GenBank	partial			Homo sapiens	Homo	Human
AB623423	Respirovirus pneumoniae	Respirovirus	1352	GenBank	partial		Japan	Homo sapiens	Homo	Human	2002
AB623424	Respirovirus pneumoniae	Respirovirus	1352	GenBank	partial		Japan	Homo sapiens	Homo	Human	2002
AB623425	Respirovirus pneumoniae	Respirovirus	1352	GenBank	partial		Japan	Homo sapiens	Homo	Human	2002
AB623426	Respirovirus pneumoniae	Respirovirus	1352	GenBank	partial		Japan	Homo sapiens	Homo	Human	2002
AB623427	Respirovirus pneumoniae	Respirovirus	1352	GenBank	partial		Japan	Homo sapiens	Homo	Human	2002
AB623428	Respirovirus pneumoniae	Respirovirus	1352	GenBank	partial		Japan	Homo sapiens	Homo	Human	2002
AB623429	Respirovirus pneumoniae	Respirovirus	1352	GenBank	partial		Japan	Homo sapiens	Homo	Human	2002
AB623430	Respirovirus pneumoniae	Respirovirus	1352	GenBank	partial		Japan	Homo sapiens	Homo	Human	2002
AB623431	Respirovirus pneumoniae	Respirovirus	1352	GenBank	partial		Japan	Homo sapiens	Homo	Human	2002
AB623432	Respirovirus pneumoniae	Respirovirus	1352	GenBank	partial		Japan	Homo sapiens	Homo	Human	2002
AB623433	Respirovirus pneumoniae	Respirovirus	1352	GenBank	partial		Japan	Homo sapiens	Homo	Human	2002
AB623434	Respirovirus pneumoniae	Respirovirus	1352	GenBank	partial		Japan	Homo sapiens	Homo	Human	2002
AB623435	Respirovirus pneumoniae	Respirovirus	1352	GenBank	partial		Japan	Homo sapiens	Homo	Human	2002
AB623436	Respirovirus pneumoniae	Respirovirus	1352	GenBank	partial		Japan	Homo sapiens	Homo	Human	2002
AB623437	Respirovirus pneumoniae	Respirovirus	1352	GenBank	partial		Japan	Homo sapiens	Homo	Human	2002
AB623438	Respirovirus pneumoniae	Respirovirus	1352	GenBank	partial		Japan	Homo sapiens	Homo	Human	2002
AB623439	Respirovirus pneumoniae	Respirovirus	1352	GenBank	partial		Japan	Homo sapiens	Homo	Human	2002
AB623440	Respirovirus pneumoniae	Respirovirus	1352	GenBank	partial		Japan	Homo sapiens	Homo	Human	2002
AB623441	Respirovirus pneumoniae	Respirovirus	1352	GenBank	partial		Japan	Homo sapiens	Homo	Human	2003
AB623442	Respirovirus pneumoniae	Respirovirus	1352	GenBank	partial		Japan	Homo sapiens	Homo	Human	2003
AB623443	Respirovirus pneumoniae	Respirovirus	1352	GenBank	partial		Japan	Homo sapiens	Homo	Human	2003
AB623444	Respirovirus pneumoniae	Respirovirus	1352	GenBank	partial		Japan	Homo sapiens	Homo	Human	2003
AB623445	Respirovirus pneumoniae	Respirovirus	1352	GenBank	partial		Japan	Homo sapiens	Homo	Human	2003
AB623446	Respirovirus pneumoniae	Respirovirus	1352	GenBank	partial		Japan	Homo sapiens	Homo	Human	2003
AB623447	Respirovirus pneumoniae	Respirovirus	1352	GenBank	partial		Japan	Homo sapiens	Homo	Human	2003
AB623448	Respirovirus pneumoniae	Respirovirus	1352	GenBank	partial		Japan	Homo sapiens	Homo	Human	2003
AB623449	Respirovirus pneumoniae	Respirovirus	1352	GenBank	partial		Japan	Homo sapiens	Homo	Human	2003
AB623450	Respirovirus pneumoniae	Respirovirus	1352	GenBank	partial		Japan	Homo sapiens	Homo	Human	2003
AB623451	Respirovirus pneumoniae	Respirovirus	1352	GenBank	partial		Japan	Homo sapiens	Homo	Human	2003
AB623452	Respirovirus pneumoniae	Respirovirus	1352	GenBank	partial		Japan	Homo sapiens	Homo	Human	2003
AB623453	Respirovirus pneumoniae	Respirovirus	1352	GenBank	partial		Japan	Homo sapiens	Homo	Human	2003
AB623454	Respirovirus pneumoniae	Respirovirus	1352	GenBank	partial		Japan	Homo sapiens	Homo	Human	2003
AB623455	Respirovirus pneumoniae	Respirovirus	1352	GenBank	partial		Japan	Homo sapiens	Homo	Human	2003
AB623456	Respirovirus pneumoniae	Respirovirus	1352	GenBank	partial		Japan	Homo sapiens	Homo	Human	2003
AB623457	Respirovirus pneumoniae	Respirovirus	1352	GenBank	partial		Japan	Homo sapiens	Homo	Human	2003
AB623458	Respirovirus pneumoniae	Respirovirus	1352	GenBank	partial		Japan	Homo sapiens	Homo	Human	2003
AB623459	Respirovirus pneumoniae	Respirovirus	1352	GenBank	partial		Japan	Homo sapiens	Homo	Human	2004
AB623460	Respirovirus pneumoniae	Respirovirus	1352	GenBank	partial		Japan	Homo sapiens	Homo	Human	2004
AB623461	Respirovirus pneumoniae	Respirovirus	1352	GenBank	partial		Japan	Homo sapiens	Homo	Human	2004
AB623462	Respirovirus pneumoniae	Respirovirus	1352	GenBank	partial		Japan	Homo sapiens	Homo	Human	2004
AB623463	Respirovirus pneumoniae	Respirovirus	1352	GenBank	partial		Japan	Homo sapiens	Homo	Human	2004
AB623464	Respirovirus pneumoniae	Respirovirus	1352	GenBank	partial		Japan	Homo sapiens	Homo	Human	2004
AB623465	Respirovirus pneumoniae	Respirovirus	1352	GenBank	partial		Japan	Homo sapiens	Homo	Human	2004
AB623466	Respirovirus pneumoniae	Respirovirus	1352	GenBank	partial		Japan	Homo sapiens	Homo	Human	2004
AB623467	Respirovirus pneumoniae	Respirovirus	1352	GenBank	partial		Japan	Homo sapiens	Homo	Human	2004
AB623468	Respirovirus pneumoniae	Respirovirus	1352	GenBank	partial		Japan	Homo sapiens	Homo	Human	2004
AB623469	Respirovirus pneumoniae	Respirovirus	1352	GenBank	partial		Japan	Homo sapiens	Homo	Human	2004
AB623470	Respirovirus pneumoniae	Respirovirus	1352	GenBank	partial		Japan	Homo sapiens	Homo	Human	2004
AB623471	Respirovirus pneumoniae	Respirovirus	1352	GenBank	partial		Japan	Homo sapiens	Homo	Human	2004
AB623472	Respirovirus pneumoniae	Respirovirus	1352	GenBank	partial		Japan	Homo sapiens	Homo	Human	2004
AB623473	Respirovirus pneumoniae	Respirovirus	1352	GenBank	partial		Japan	Homo sapiens	Homo	Human	2004
AB623474	Respirovirus pneumoniae	Respirovirus	1352	GenBank	partial		Japan	Homo sapiens	Homo	Human	2004
AB623475	Respirovirus pneumoniae	Respirovirus	1352	GenBank	partial		Japan	Homo sapiens	Homo	Human	2004
AB623476	Respirovirus pneumoniae	Respirovirus	1352	GenBank	partial		Japan	Homo sapiens	Homo	Human	2004
AB623477	Respirovirus pneumoniae	Respirovirus	1352	GenBank	partial		Japan	Homo sapiens	Homo	Human	2004
AB623478	Respirovirus pneumoniae	Respirovirus	1352	GenBank	partial		Japan	Homo sapiens	Homo	Human	2004
AB623479	Respirovirus pneumoniae	Respirovirus	1352	GenBank	partial		Japan	Homo sapiens	Homo	Human	2004
AB623480	Respirovirus pneumoniae	Respirovirus	1352	GenBank	partial		Japan	Homo sapiens	Homo	Human	2005
AB623481	Respirovirus pneumoniae	Respirovirus	1352	GenBank	partial		Japan	Homo sapiens	Homo	Human	2005
AB623482	Respirovirus pneumoniae	Respirovirus	1352	GenBank	partial		Japan	Homo sapiens	Homo	Human	2005
AB623483	Respirovirus pneumoniae	Respirovirus	1352	GenBank	partial		Japan	Homo sapiens	Homo	Human	2005
AB623484	Respirovirus pneumoniae	Respirovirus	1352	GenBank	partial		Japan	Homo sapiens	Homo	Human	2005
AB623485	Respirovirus pneumoniae	Respirovirus	1352	GenBank	partial		Japan	Homo sapiens	Homo	Human	2005
AB623486	Respirovirus pneumoniae	Respirovirus	1352	GenBank	partial		Japan	Homo sapiens	Homo	Human	2005
AB623487	Respirovirus pneumoniae	Respirovirus	1352	GenBank	partial		Japan	Homo sapiens	Homo	Human	2005
AB623488	Respirovirus pneumoniae	Respirovirus	1352	GenBank	partial		Japan	Homo sapiens	Homo	Human	2005
AB623489	Respirovirus pneumoniae	Respirovirus	1352	GenBank	partial		Japan	Homo sapiens	Homo	Human	2005
AB623490	Respirovirus pneumoniae	Respirovirus	1352	GenBank	partial		Japan	Homo sapiens	Homo	Human	2005
AB623491	Respirovirus pneumoniae	Respirovirus	1352	GenBank	partial		Japan	Homo sapiens	Homo	Human	2005
AB623492	Respirovirus pneumoniae	Respirovirus	1352	GenBank	partial		Japan	Homo sapiens	Homo	Human	2005
AB623493	Respirovirus pneumoniae	Respirovirus	1352	GenBank	partial		Japan	Homo sapiens	Homo	Human	2005
AB623494	Respirovirus pneumoniae	Respirovirus	1352	GenBank	partial		Japan	Homo sapiens	Homo	Human	2005
AB623495	Respirovirus pneumoniae	Respirovirus	1352	GenBank	partial		Japan	Homo sapiens	Homo	Human	2005
AB623496	Respirovirus pneumoniae	Respirovirus	1352	GenBank	partial		Japan	Homo sapiens	Homo	Human	2005
AB623497	Respirovirus pneumoniae	Respirovirus	1352	GenBank	partial		Japan	Homo sapiens	Homo	Human	2005
AB623498	Respirovirus pneumoniae	Respirovirus	1352	GenBank	partial		Japan	Homo sapiens	Homo	Human	2005
AB623499	Respirovirus pneumoniae	Respirovirus	1352	GenBank	partial		Japan	Homo sapiens	Homo	Human	2005
AB623500	Respirovirus pneumoniae	Respirovirus	1352	GenBank	partial		Japan	Homo sapiens	Homo	Human	2005
AB623501	Respirovirus pneumoniae	Respirovirus	1352	GenBank	partial		Japan	Homo sapiens	Homo	Human	2005
AB623502	Respirovirus pneumoniae	Respirovirus	1352	GenBank	partial		Japan	Homo sapiens	Homo	Human	2005
AB623503	Respirovirus pneumoniae	Respirovirus	1352	GenBank	partial		Japan	Homo sapiens	Homo	Human	2005
AB623504	Respirovirus pneumoniae	Respirovirus	1352	GenBank	partial		Japan	Homo sapiens	Homo	Human	2005
AB623505	Respirovirus pneumoniae	Respirovirus	1352	GenBank	partial		Japan	Homo sapiens	Homo	Human	2005
AB623506	Respirovirus pneumoniae	Respirovirus	1352	GenBank	partial		Japan	Homo sapiens	Homo	Human	2005
AB623507	Respirovirus pneumoniae	Respirovirus	1352	GenBank	partial		Japan	Homo sapiens	Homo	Human	2005
AB623508	Respirovirus pneumoniae	Respirovirus	1352	GenBank	partial		Japan	Homo sapiens	Homo	Human	2005
AB623509	Respirovirus pneumoniae	Respirovirus	1352	GenBank	partial		Japan	Homo sapiens	Homo	Human	2005
AB623510	Respirovirus pneumoniae	Respirovirus	1352	GenBank	partial		Japan	Homo sapiens	Homo	Human	2005
AB623511	Respirovirus pneumoniae	Respirovirus	1352	GenBank	partial		Japan	Homo sapiens	Homo	Human	2005
AB623512	Respirovirus pneumoniae	Respirovirus	1352	GenBank	partial		Japan	Homo sapiens	Homo	Human	2005
AB623513	Respirovirus pneumoniae	Respirovirus	1352	GenBank	partial		Japan	Homo sapiens	Homo	Human	2005
AB623514	Respirovirus pneumoniae	Respirovirus	1352	GenBank	partial		Japan	Homo sapiens	Homo	Human	2005
AB623515	Respirovirus pneumoniae	Respirovirus	1352	GenBank	partial		Japan	Homo sapiens	Homo	Human	2005
AB623516	Respirovirus pneumoniae	Respirovirus	1352	GenBank	partial		Japan	Homo sapiens	Homo	Human	2005
AB623517	Respirovirus pneumoniae	Respirovirus	1352	GenBank	partial		Japan	Homo sapiens	Homo	Human	2005
AB623518	Respirovirus pneumoniae	Respirovirus	1352	GenBank	partial		Japan	Homo sapiens	Homo	Human	2005
AB623519	Respirovirus pneumoniae	Respirovirus	1352	GenBank	partial		Japan	Homo sapiens	Homo	Human	2005
AB623520	Respirovirus pneumoniae	Respirovirus	1352	GenBank	partial		Japan	Homo sapiens	Homo	Human	2005
AB623521	Respirovirus pneumoniae	Respirovirus	1352	GenBank	partial		Japan	Homo sapiens	Homo	Human	2005
AB623522	Respirovirus pneumoniae	Respirovirus	1352	GenBank	partial		Japan	Homo sapiens	Homo	Human	2005
AB623523	Respirovirus pneumoniae	Respirovirus	1352	GenBank	partial		Japan	Homo sapiens	Homo	Human	2005
AB623524	Respirovirus pneumoniae	Respirovirus	1352	GenBank	partial		Japan	Homo sapiens	Homo	Human	2005
AB623525	Respirovirus pneumoniae	Respirovirus	1352	GenBank	partial		Japan	Homo sapiens	Homo	Human	2005
AB623526	Respirovirus pneumoniae	Respirovirus	1352	GenBank	partial		Japan	Homo sapiens	Homo	Human	2005
AB623527	Respirovirus pneumoniae	Respirovirus	1352	GenBank	partial		Japan	Homo sapiens	Homo	Human	2005
AB623528	Respirovirus pneumoniae	Respirovirus	1352	GenBank	partial		Japan	Homo sapiens	Homo	Human	2005
AB623529	Respirovirus pneumoniae	Respirovirus	1352	GenBank	partial		Japan	Homo sapiens	Homo	Human	2005
AB623530	Respirovirus pneumoniae	Respirovirus	1352	GenBank	partial		Japan	Homo sapiens	Homo	Human	2005
AB623531	Respirovirus pneumoniae	Respirovirus	1352	GenBank	partial		Japan	Homo sapiens	Homo	Human	2005
AB623532	Respirovirus pneumoniae	Respirovirus	1352	GenBank	partial		Japan	Homo sapiens	Homo	Human	2005
AB623533	Respirovirus pneumoniae	Respirovirus	1352	GenBank	partial		Japan	Homo sapiens	Homo	Human	2005
AB623534	Respirovirus pneumoniae	Respirovirus	1352	GenBank	partial		Japan	Homo sapiens	Homo	Human	2005
AB623535	Respirovirus pneumoniae	Respirovirus	1352	GenBank	partial		Japan	Homo sapiens	Homo	Human	2005
AB623536	Respirovirus pneumoniae	Respirovirus	1352	GenBank	partial		Japan	Homo sapiens	Homo	Human	2006
AB623537	Respirovirus pneumoniae	Respirovirus	1352	GenBank	partial		Japan	Homo sapiens	Homo	Human	2006
AB623538	Respirovirus pneumoniae	Respirovirus	1352	GenBank	partial		Japan	Homo sapiens	Homo	Human	2006
AB623539	Respirovirus pneumoniae	Respirovirus	1352	GenBank	partial		Japan	Homo sapiens	Homo	Human	2006
AB623540	Respirovirus pneumoniae	Respirovirus	1352	GenBank	partial		Japan	Homo sapiens	Homo	Human	2006
AB623541	Respirovirus pneumoniae	Respirovirus	1352	GenBank	partial		Japan	Homo sapiens	Homo	Human	2006
AB623542	Respirovirus pneumoniae	Respirovirus	1352	GenBank	partial		Japan	Homo sapiens	Homo	Human	2006
AB623543	Respirovirus pneumoniae	Respirovirus	1352	GenBank	partial		Japan	Homo sapiens	Homo	Human	2006
AB623544	Respirovirus pneumoniae	Respirovirus	1352	GenBank	partial		Japan	Homo sapiens	Homo	Human	2006
AB623545	Respirovirus pneumoniae	Respirovirus	1352	GenBank	partial		Japan	Homo sapiens	Homo	Human	2006
AB623546	Respirovirus pneumoniae	Respirovirus	1352	GenBank	partial		Japan	Homo sapiens	Homo	Human	2006
AB623547	Respirovirus pneumoniae	Respirovirus	1352	GenBank	partial		Japan	Homo sapiens	Homo	Human	2006
AB623548	Respirovirus pneumoniae	Respirovirus	1352	GenBank	partial		Japan	Homo sapiens	Homo	Human	2006
AB623549	Respirovirus pneumoniae	Respirovirus	1352	GenBank	partial		Japan	Homo sapiens	Homo	Human	2006
AB623550	Respirovirus pneumoniae	Respirovirus	1352	GenBank	partial		Japan	Homo sapiens	Homo	Human	2006
AB623551	Respirovirus pneumoniae	Respirovirus	1352	GenBank	partial		Japan	Homo sapiens	Homo	Human	2006
AB623552	Respirovirus pneumoniae	Respirovirus	1352	GenBank	partial		Japan	Homo sapiens	Homo	Human	2006
AB623553	Respirovirus pneumoniae	Respirovirus	1352	GenBank	partial		Japan	Homo sapiens	Homo	Human	2006
AB623554	Respirovirus pneumoniae	Respirovirus	1352	GenBank	partial		Japan	Homo sapiens	Homo	Human	2006
AB623555	Respirovirus pneumoniae	Respirovirus	1352	GenBank	partial		Japan	Homo sapiens	Homo	Human	2007
AB623556	Respirovirus pneumoniae	Respirovirus	1352	GenBank	partial		Japan	Homo sapiens	Homo	Human	2007
AB623557	Respirovirus pneumoniae	Respirovirus	1352	GenBank	partial		Japan	Homo sapiens	Homo	Human	2007
AB623558	Respirovirus pneumoniae	Respirovirus	1352	GenBank	partial		Japan	Homo sapiens	Homo	Human	2007
AB623559	Respirovirus pneumoniae	Respirovirus	1352	GenBank	partial		Japan	Homo sapiens	Homo	Human	2007
AB623560	Respirovirus pneumoniae	Respirovirus	1352	GenBank	partial		Japan	Homo sapiens	Homo	Human	2007
AB623561	Respirovirus pneumoniae	Respirovirus	1352	GenBank	partial		Japan	Homo sapiens	Homo	Human	2007
AB623562	Respirovirus pneumoniae	Respirovirus	1352	GenBank	partial		Japan	Homo sapiens	Homo	Human	2007
AB623563	Respirovirus pneumoniae	Respirovirus	1352	GenBank	partial		Japan	Homo sapiens	Homo	Human	2007
AB623564	Respirovirus pneumoniae	Respirovirus	1352	GenBank	partial		Japan	Homo sapiens	Homo	Human	2007
AB623565	Respirovirus pneumoniae	Respirovirus	1352	GenBank	partial		Japan	Homo sapiens	Homo	Human	2007
AB623566	Respirovirus pneumoniae	Respirovirus	1352	GenBank	partial		Japan	Homo sapiens	Homo	Human	2007
AB623567	Respirovirus pneumoniae	Respirovirus	1352	GenBank	partial		Japan	Homo sapiens	Homo	Human	2007
AB623568	Respirovirus pneumoniae	Respirovirus	1352	GenBank	partial		Japan	Homo sapiens	Homo	Human	2007
AB623569	Respirovirus pneumoniae	Respirovirus	1352	GenBank	partial		Japan	Homo sapiens	Homo	Human	2007
AB623570	Respirovirus pneumoniae	Respirovirus	1352	GenBank	partial		Japan	Homo sapiens	Homo	Human	2007
AB623571	Respirovirus pneumoniae	Respirovirus	1352	GenBank	partial		Japan	Homo sapiens	Homo	Human	2007
AB623572	Respirovirus pneumoniae	Respirovirus	1352	GenBank	partial		Japan	Homo sapiens	Homo	Human	2007
AB623573	Respirovirus pneumoniae	Respirovirus	1352	GenBank	partial		Japan	Homo sapiens	Homo	Human	2007
AB623574	Respirovirus pneumoniae	Respirovirus	1352	GenBank	partial		Japan	Homo sapiens	Homo	Human	2007
AB623575	Respirovirus pneumoniae	Respirovirus	1352	GenBank	partial		Japan	Homo sapiens	Homo	Human	2007
AB623576	Respirovirus pneumoniae	Respirovirus	1352	GenBank	partial		Japan	Homo sapiens	Homo	Human	2007
AB623577	Respirovirus pneumoniae	Respirovirus	1352	GenBank	partial		Japan	Homo sapiens	Homo	Human	2007
AB623578	Respirovirus pneumoniae	Respirovirus	1352	GenBank	partial		Japan	Homo sapiens	Homo	Human	2007
AB623579	Respirovirus pneumoniae	Respirovirus	1352	GenBank	partial		Japan	Homo sapiens	Homo	Human	2007
AB623580	Respirovirus pneumoniae	Respirovirus	1352	GenBank	partial		Japan	Homo sapiens	Homo	Human	2007
AB623581	Respirovirus pneumoniae	Respirovirus	1352	GenBank	partial		Japan	Homo sapiens	Homo	Human	2007
AB623582	Respirovirus pneumoniae	Respirovirus	1352	GenBank	partial		Japan	Homo sapiens	Homo	Human	2007
AB623583	Respirovirus pneumoniae	Respirovirus	1352	GenBank	partial		Japan	Homo sapiens	Homo	Human	2007
AB623584	Respirovirus pneumoniae	Respirovirus	1352	GenBank	partial		Japan	Homo sapiens	Homo	Human	2007
AB623585	Respirovirus pneumoniae	Respirovirus	1352	GenBank	partial		Japan	Homo sapiens	Homo	Human	2007
AB623586	Respirovirus pneumoniae	Respirovirus	1352	GenBank	partial		Japan	Homo sapiens	Homo	Human	2007
AB623587	Respirovirus pneumoniae	Respirovirus	1352	GenBank	partial		Japan	Homo sapiens	Homo	Human	2008
AB623588	Respirovirus pneumoniae	Respirovirus	1352	GenBank	partial		Japan	Homo sapiens	Homo	Human	2008
AB623589	Respirovirus pneumoniae	Respirovirus	1352	GenBank	partial		Japan	Homo sapiens	Homo	Human	2008
AB623590	Respirovirus pneumoniae	Respirovirus	1352	GenBank	partial		Japan	Homo sapiens	Homo	Human	2008
AB623591	Respirovirus pneumoniae	Respirovirus	1352	GenBank	partial		Japan	Homo sapiens	Homo	Human	2008
AB623592	Respirovirus pneumoniae	Respirovirus	1352	GenBank	partial		Japan	Homo sapiens	Homo	Human	2008
AB623593	Respirovirus pneumoniae	Respirovirus	1352	GenBank	partial		Japan	Homo sapiens	Homo	Human	2008
AB623594	Respirovirus pneumoniae	Respirovirus	1352	GenBank	partial		Japan	Homo sapiens	Homo	Human	2008
AB623595	Respirovirus pneumoniae	Respirovirus	1352	GenBank	partial		Japan	Homo sapiens	Homo	Human	2008
AB623596	Respirovirus pneumoniae	Respirovirus	1352	GenBank	partial		Japan	Homo sapiens	Homo	Human	2008
AB623597	Respirovirus pneumoniae	Respirovirus	1352	GenBank	partial		Japan	Homo sapiens	Homo	Human	2008
AB623598	Respirovirus pneumoniae	Respirovirus	1352	GenBank	partial		Japan	Homo sapiens	Homo	Human	2008
AB623599	Respirovirus pneumoniae	Respirovirus	1352	GenBank	partial		Japan	Homo sapiens	Homo	Human	2008
AB623600	Respirovirus pneumoniae	Respirovirus	1352	GenBank	partial		Japan	Homo sapiens	Homo	Human	2008
AB623601	Respirovirus pneumoniae	Respirovirus	1352	GenBank	partial		Japan	Homo sapiens	Homo	Human	2008
AB623602	Respirovirus pneumoniae	Respirovirus	1352	GenBank	partial		Japan	Homo sapiens	Homo	Human	2008
AB623603	Respirovirus pneumoniae	Respirovirus	1352	GenBank	partial		Japan	Homo sapiens	Homo	Human	2008
AB623604	Respirovirus pneumoniae	Respirovirus	1352	GenBank	partial		Japan	Homo sapiens	Homo	Human	2008
AB623605	Respirovirus pneumoniae	Respirovirus	1352	GenBank	partial		Japan	Homo sapiens	Homo	Human	2008
AB623606	Respirovirus pneumoniae	Respirovirus	1352	GenBank	partial		Japan	Homo sapiens	Homo	Human	2008
AB623607	Respirovirus pneumoniae	Respirovirus	1352	GenBank	partial		Japan	Homo sapiens	Homo	Human	2008
AB623608	Respirovirus pneumoniae	Respirovirus	1352	GenBank	partial		Japan	Homo sapiens	Homo	Human	2008
AB623609	Respirovirus pneumoniae	Respirovirus	1352	GenBank	partial		Japan	Homo sapiens	Homo	Human	2008
AB623610	Respirovirus pneumoniae	Respirovirus	1352	GenBank	partial		Japan	Homo sapiens	Homo	Human	2008
AB623611	Respirovirus pneumoniae	Respirovirus	1352	GenBank	partial		Japan	Homo sapiens	Homo	Human	2008
AB623612	Respirovirus pneumoniae	Respirovirus	1352	GenBank	partial		Japan	Homo sapiens	Homo	Human	2008
AB623613	Respirovirus pneumoniae	Respirovirus	1352	GenBank	partial		Japan	Homo sapiens	Homo	Human	2008
AB623614	Respirovirus pneumoniae	Respirovirus	1352	GenBank	partial		Japan	Homo sapiens	Homo	Human	2008
AB623615	Respirovirus pneumoniae	Respirovirus	1352	GenBank	partial		Japan	Homo sapiens	Homo	Human	2008
AB623616	Respirovirus pneumoniae	Respirovirus	1352	GenBank	partial		Japan	Homo sapiens	Homo	Human	2008
AB623617	Respirovirus pneumoniae	Respirovirus	1352	GenBank	partial		Japan	Homo sapiens	Homo	Human	2008
AB623618	Respirovirus pneumoniae	Respirovirus	1352	GenBank	partial		Japan	Homo sapiens	Homo	Human	2008
AB623619	Respirovirus pneumoniae	Respirovirus	1352	GenBank	partial		Japan	Homo sapiens	Homo	Human	2008
AB623620	Respirovirus pneumoniae	Respirovirus	1352	GenBank	partial		Japan	Homo sapiens	Homo	Human	2008
AB623621	Respirovirus pneumoniae	Respirovirus	1352	GenBank	partial		Japan	Homo sapiens	Homo	Human	2008
AB623622	Respirovirus pneumoniae	Respirovirus	1352	GenBank	partial		Japan	Homo sapiens	Homo	Human	2008
AB623623	Respirovirus pneumoniae	Respirovirus	1352	GenBank	partial		Japan	Homo sapiens	Homo	Human	2008
AB623624	Respirovirus pneumoniae	Respirovirus	1352	GenBank	partial		Japan	Homo sapiens	Homo	Human	2008
AB623625	Respirovirus pneumoniae	Respirovirus	1352	GenBank	partial		Japan	Homo sapiens	Homo	Human	2008
AB623626	Respirovirus pneumoniae	Respirovirus	1352	GenBank	partial		Japan	Homo sapiens	Homo	Human	2008
AB623627	Respirovirus pneumoniae	Respirovirus	1352	GenBank	partial		Japan	Homo sapiens	Homo	Human	2009
AB623628	Respirovirus pneumoniae	Respirovirus	1352	GenBank	partial		Japan	Homo sapiens	Homo	Human	2009
AB623629	Respirovirus pneumoniae	Respirovirus	1352	GenBank	partial		Japan	Homo sapiens	Homo	Human	2009
AB623630	Respirovirus pneumoniae	Respirovirus	1352	GenBank	partial		Japan	Homo sapiens	Homo	Human	2009
AB623631	Respirovirus pneumoniae	Respirovirus	1352	GenBank	partial		Japan	Homo sapiens	Homo	Human	2009
AB623632	Respirovirus pneumoniae	Respirovirus	1352	GenBank	partial		Japan	Homo sapiens	Homo	Human	2009
AB623633	Respirovirus pneumoniae	Respirovirus	1352	GenBank	partial		Japan	Homo sapiens	Homo	Human	2009
AB623634	Respirovirus pneumoniae	Respirovirus	1352	GenBank	partial		Japan	Homo sapiens	Homo	Human	2009
AB623635	Respirovirus pneumoniae	Respirovirus	1352	GenBank	partial		Japan	Homo sapiens	Homo	Human	2009
AB623636	Respirovirus pneumoniae	Respirovirus	1352	GenBank	partial		Japan	Homo sapiens	Homo	Human	2009
AB623637	Respirovirus pneumoniae	Respirovirus	1352	GenBank	partial		Japan	Homo sapiens	Homo	Human	2009
AB623638	Respirovirus pneumoniae	Respirovirus	1352	GenBank	partial		Japan	Homo sapiens	Homo	Human	2009
AB623639	Respirovirus pneumoniae	Respirovirus	1352	GenBank	partial		Japan	Homo sapiens	Homo	Human	2009
AB623640	Respirovirus pneumoniae	Respirovirus	1352	GenBank	partial		Japan	Homo sapiens	Homo	Human	2009
AB623641	Respirovirus pneumoniae	Respirovirus	1352	GenBank	partial		Japan	Homo sapiens	Homo	Human	2009
AB623642	Respirovirus pneumoniae	Respirovirus	1352	GenBank	partial		Japan	Homo sapiens	Homo	Human	2009
AB623643	Respirovirus pneumoniae	Respirovirus	1352	GenBank	partial		Japan	Homo sapiens	Homo	Human	2009
AB623644	Respirovirus pneumoniae	Respirovirus	1352	GenBank	partial		Japan	Homo sapiens	Homo	Human	2009
AB623645	Respirovirus pneumoniae	Respirovirus	1352	GenBank	partial		Japan	Homo sapiens	Homo	Human	2009
AB623646	Respirovirus pneumoniae	Respirovirus	1352	GenBank	partial		Japan	Homo sapiens	Homo	Human	2009
AB623647	Respirovirus pneumoniae	Respirovirus	1352	GenBank	partial		Japan	Homo sapiens	Homo	Human	2009
AB623648	Respirovirus pneumoniae	Respirovirus	1352	GenBank	partial		Japan	Homo sapiens	Homo	Human	2009
AB623649	Respirovirus pneumoniae	Respirovirus	1352	GenBank	partial		Japan	Homo sapiens	Homo	Human	2009
AB623650	Respirovirus pneumoniae	Respirovirus	1352	GenBank	partial		Japan	Homo sapiens	Homo	Human	2009
AB623651	Respirovirus pneumoniae	Respirovirus	1352	GenBank	partial		Japan	Homo sapiens	Homo	Human	2009
AB623652	Respirovirus pneumoniae	Respirovirus	1352	GenBank	partial		Japan	Homo sapiens	Homo	Human	2009
AB623653	Respirovirus pneumoniae	Respirovirus	1352	GenBank	partial		Japan	Homo sapiens	Homo	Human	2009
AB623654	Respirovirus pneumoniae	Respirovirus	1352	GenBank	partial		Japan	Homo sapiens	Homo	Human	2009
AB623655	Respirovirus pneumoniae	Respirovirus	1352	GenBank	partial		Japan	Homo sapiens	Homo	Human	2009
AB623656	Respirovirus pneumoniae	Respirovirus	1352	GenBank	partial		Japan	Homo sapiens	Homo	Human	2009
AB623657	Respirovirus pneumoniae	Respirovirus	1352	GenBank	partial		Japan	Homo sapiens	Homo	Human	2009
AB623658	Respirovirus pneumoniae	Respirovirus	1352	GenBank	partial		Japan	Homo sapiens	Homo	Human	2009
AB623659	Respirovirus pneumoniae	Respirovirus	1352	GenBank	partial		Japan	Homo sapiens	Homo	Human	2009
AB623660	Respirovirus pneumoniae	Respirovirus	1352	GenBank	partial		Japan	Homo sapiens	Homo	Human	2009
AB623661	Respirovirus pneumoniae	Respirovirus	1352	GenBank	partial		Japan	Homo sapiens	Homo	Human	2009
AB623662	Respirovirus pneumoniae	Respirovirus	1352	GenBank	partial		Japan	Homo sapiens	Homo	Human	2009
AB623663	Respirovirus pneumoniae	Respirovirus	1352	GenBank	partial		Japan	Homo sapiens	Homo	Human	2009
AB623664	Respirovirus pneumoniae	Respirovirus	1352	GenBank	partial		Japan	Homo sapiens	Homo	Human	2009
AB623665	Respirovirus pneumoniae	Respirovirus	1352	GenBank	partial		Japan	Homo sapiens	Homo	Human	2009
AB623666	Respirovirus pneumoniae	Respirovirus	1352	GenBank	partial		Japan	Homo sapiens	Homo	Human	2009
AB623667	Respirovirus pneumoniae	Respirovirus	1352	GenBank	partial		Japan	Homo sapiens	Homo	Human	2009
AB623668	Respirovirus pneumoniae	Respirovirus	1352	GenBank	partial		Japan	Homo sapiens	Homo	Human	2009
AB623669	Respirovirus pneumoniae	Respirovirus	1352	GenBank	partial		Japan	Homo sapiens	Homo	Human	2009
AB623670	Respirovirus pneumoniae	Respirovirus	1352	GenBank	partial		Japan	Homo sapiens	Homo	Human	2009
AB623671	Respirovirus pneumoniae	Respirovirus	1352	GenBank	partial		Japan	Homo sapiens	Homo	Human	2009
AB623672	Respirovirus pneumoniae	Respirovirus	1352	GenBank	partial		Japan	Homo sapiens	Homo	Human	2009
AB623673	Respirovirus pneumoniae	Respirovirus	1352	GenBank	partial		Japan	Homo sapiens	Homo	Human	2009
AB623674	Respirovirus pneumoniae	Respirovirus	1352	GenBank	partial		Japan	Homo sapiens	Homo	Human	2009
AB623675	Respirovirus pneumoniae	Respirovirus	1352	GenBank	partial		Japan	Homo sapiens	Homo	Human	2009
AB623676	Respirovirus pneumoniae	Respirovirus	1352	GenBank	partial		Japan	Homo sapiens	Homo	Human	2009
AB623677	Respirovirus pneumoniae	Respirovirus	1352	GenBank	partial		Japan	Homo sapiens	Homo	Human	2009
AB623678	Respirovirus pneumoniae	Respirovirus	1352	GenBank	partial		Japan	Homo sapiens	Homo	Human	2009
AB623679	Respirovirus pneumoniae	Respirovirus	1352	GenBank	partial		Japan	Homo sapiens	Homo	Human	2009
AB623680	Respirovirus pneumoniae	Respirovirus	1352	GenBank	partial		Japan	Homo sapiens	Homo	Human	2009
AB623681	Respirovirus pneumoniae	Respirovirus	1352	GenBank	partial		Japan	Homo sapiens	Homo	Human	2009
AB623682	Respirovirus pneumoniae	Respirovirus	1352	GenBank	partial		Japan	Homo sapiens	Homo	Human	2009
AB623683	Respirovirus pneumoniae	Respirovirus	1352	GenBank	partial		Japan	Homo sapiens	Homo	Human	2009
AB623684	Respirovirus pneumoniae	Respirovirus	1352	GenBank	partial		Japan	Homo sapiens	Homo	Human	2009
AB623685	Respirovirus pneumoniae	Respirovirus	1352	GenBank	partial		Japan	Homo sapiens	Homo	Human	2009
AB623686	Respirovirus pneumoniae	Respirovirus	1352	GenBank	partial		Japan	Homo sapiens	Homo	Human	2009
AB623687	Respirovirus pneumoniae	Respirovirus	1352	GenBank	partial		Japan	Homo sapiens	Homo	Human	2009
AB623688	Respirovirus pneumoniae	Respirovirus	1352	GenBank	partial		Japan	Homo sapiens	Homo	Human	2009
AB623689	Respirovirus pneumoniae	Respirovirus	1352	GenBank	partial		Japan	Homo sapiens	Homo	Human	2009
AB623690	Respirovirus pneumoniae	Respirovirus	1352	GenBank	partial		Japan	Homo sapiens	Homo	Human	2009
AB623691	Respirovirus pneumoniae	Respirovirus	1352	GenBank	partial		Japan	Homo sapiens	Homo	Human	2009
AB623692	Respirovirus pneumoniae	Respirovirus	1352	GenBank	partial		Japan	Homo sapiens	Homo	Human	2009
AB623693	Respirovirus pneumoniae	Respirovirus	1352	GenBank	partial		Japan	Homo sapiens	Homo	Human	2009
AB623694	Respirovirus pneumoniae	Respirovirus	1352	GenBank	partial		Japan	Homo sapiens	Homo	Human	2009
AB626080	Morbillivirus canis	Morbillivirus	245	GenBank	partial		Japan	Panthera tigris	Panthera		2010
AB626984	Morbillivirus hominis	Morbillivirus	468	GenBank	partial		Japan	Homo sapiens	Homo	Human	2011
AB636408	Morbillivirus hominis	Morbillivirus	493	GenBank	partial		Japan	Homo sapiens	Homo		2011
AB640862	Morbillivirus hominis	Morbillivirus	493	GenBank	partial		Japan				2011
AB640866	Morbillivirus hominis	Morbillivirus	493	GenBank	partial		Japan	Homo sapiens	Homo	Human	2011
AB641130	Morbillivirus hominis	Morbillivirus	463	GenBank	partial
AB641131	Morbillivirus hominis	Morbillivirus	521	GenBank	partial
AB641132	Respirovirus laryngotracheitidis	Respirovirus	1233	GenBank	partial		Japan				2002
AB641133	Respirovirus laryngotracheitidis	Respirovirus	1233	GenBank	partial		Japan				2002
AB641134	Respirovirus laryngotracheitidis	Respirovirus	1233	GenBank	partial		Japan				2003
AB641135	Respirovirus laryngotracheitidis	Respirovirus	1233	GenBank	partial		Japan				2003
AB641136	Respirovirus laryngotracheitidis	Respirovirus	1233	GenBank	partial		Japan				2003
AB641137	Respirovirus laryngotracheitidis	Respirovirus	1233	GenBank	partial		Japan				2003
AB641138	Respirovirus laryngotracheitidis	Respirovirus	1233	GenBank	partial		Japan				2003
AB641139	Respirovirus laryngotracheitidis	Respirovirus	1233	GenBank	partial		Japan				2003
AB641140	Respirovirus laryngotracheitidis	Respirovirus	1233	GenBank	partial		Japan				2003
AB641141	Respirovirus laryngotracheitidis	Respirovirus	1233	GenBank	partial		Japan				2003
AB641142	Respirovirus laryngotracheitidis	Respirovirus	1233	GenBank	partial		Japan				2003
AB641143	Respirovirus laryngotracheitidis	Respirovirus	1233	GenBank	partial		Japan				2003
AB641144	Respirovirus laryngotracheitidis	Respirovirus	1233	GenBank	partial		Japan				2003
AB641145	Respirovirus laryngotracheitidis	Respirovirus	1233	GenBank	partial		Japan				2003
AB641146	Respirovirus laryngotracheitidis	Respirovirus	1233	GenBank	partial		Japan				2004
AB641147	Respirovirus laryngotracheitidis	Respirovirus	1233	GenBank	partial		Japan				2004
AB641148	Respirovirus laryngotracheitidis	Respirovirus	1233	GenBank	partial		Japan				2004
AB641149	Respirovirus laryngotracheitidis	Respirovirus	1233	GenBank	partial		Japan				2004
AB641150	Respirovirus laryngotracheitidis	Respirovirus	1233	GenBank	partial		Japan				2004
AB641151	Respirovirus laryngotracheitidis	Respirovirus	1233	GenBank	partial		Japan				2004
AB641152	Respirovirus laryngotracheitidis	Respirovirus	1233	GenBank	partial		Japan				2005
AB641153	Respirovirus laryngotracheitidis	Respirovirus	1233	GenBank	partial		Japan				2005
AB641154	Respirovirus laryngotracheitidis	Respirovirus	1233	GenBank	partial		Japan				2005
AB641155	Respirovirus laryngotracheitidis	Respirovirus	1233	GenBank	partial		Japan				2005
AB641156	Respirovirus laryngotracheitidis	Respirovirus	1233	GenBank	partial		Japan				2005
AB641157	Respirovirus laryngotracheitidis	Respirovirus	1233	GenBank	partial		Japan				2005
AB641158	Respirovirus laryngotracheitidis	Respirovirus	1233	GenBank	partial		Japan				2005
AB641159	Respirovirus laryngotracheitidis	Respirovirus	1233	GenBank	partial		Japan				2005
AB641160	Respirovirus laryngotracheitidis	Respirovirus	1233	GenBank	partial		Japan				2005
AB641161	Respirovirus laryngotracheitidis	Respirovirus	1233	GenBank	partial		Japan				2005
AB641162	Respirovirus laryngotracheitidis	Respirovirus	1233	GenBank	partial		Japan				2005
AB641163	Respirovirus laryngotracheitidis	Respirovirus	1233	GenBank	partial		Japan				2005
AB641164	Respirovirus laryngotracheitidis	Respirovirus	1233	GenBank	partial		Japan				2005
AB641165	Respirovirus laryngotracheitidis	Respirovirus	1233	GenBank	partial		Japan				2005
AB641166	Respirovirus laryngotracheitidis	Respirovirus	1233	GenBank	partial		Japan				2005
AB641167	Respirovirus laryngotracheitidis	Respirovirus	1233	GenBank	partial		Japan				2005
AB641168	Respirovirus laryngotracheitidis	Respirovirus	1233	GenBank	partial		Japan				2005
AB641169	Respirovirus laryngotracheitidis	Respirovirus	1233	GenBank	partial		Japan				2005
AB641170	Respirovirus laryngotracheitidis	Respirovirus	1233	GenBank	partial		Japan				2005
AB641171	Respirovirus laryngotracheitidis	Respirovirus	1233	GenBank	partial		Japan				2005
AB641172	Respirovirus laryngotracheitidis	Respirovirus	1233	GenBank	partial		Japan				2005
AB641173	Respirovirus laryngotracheitidis	Respirovirus	1233	GenBank	partial		Japan				2005
AB641174	Respirovirus laryngotracheitidis	Respirovirus	1233	GenBank	partial		Japan				2005
AB641175	Respirovirus laryngotracheitidis	Respirovirus	1233	GenBank	partial		Japan				2005
AB641176	Respirovirus laryngotracheitidis	Respirovirus	1233	GenBank	partial		Japan				2005
AB641177	Respirovirus laryngotracheitidis	Respirovirus	1233	GenBank	partial		Japan				2005
AB641178	Respirovirus laryngotracheitidis	Respirovirus	1233	GenBank	partial		Japan				2005
AB641179	Respirovirus laryngotracheitidis	Respirovirus	1233	GenBank	partial		Japan				2005
AB641180	Respirovirus laryngotracheitidis	Respirovirus	1233	GenBank	partial		Japan				2005
AB641181	Respirovirus laryngotracheitidis	Respirovirus	1233	GenBank	partial		Japan				2005
AB641182	Respirovirus laryngotracheitidis	Respirovirus	1233	GenBank	partial		Japan				2005
AB641183	Respirovirus laryngotracheitidis	Respirovirus	1233	GenBank	partial		Japan				2005
AB641184	Respirovirus laryngotracheitidis	Respirovirus	1233	GenBank	partial		Japan				2005
AB641185	Respirovirus laryngotracheitidis	Respirovirus	1233	GenBank	partial		Japan				2005
AB641186	Respirovirus laryngotracheitidis	Respirovirus	1233	GenBank	partial		Japan				2005
AB641187	Respirovirus laryngotracheitidis	Respirovirus	1233	GenBank	partial		Japan				2005
AB641188	Respirovirus laryngotracheitidis	Respirovirus	1233	GenBank	partial		Japan				2005
AB641189	Respirovirus laryngotracheitidis	Respirovirus	1233	GenBank	partial		Japan				2005
AB641190	Respirovirus laryngotracheitidis	Respirovirus	1233	GenBank	partial		Japan				2005
AB641191	Respirovirus laryngotracheitidis	Respirovirus	1233	GenBank	partial		Japan				2005
AB641192	Respirovirus laryngotracheitidis	Respirovirus	1233	GenBank	partial		Japan				2005
AB641193	Respirovirus laryngotracheitidis	Respirovirus	1233	GenBank	partial		Japan				2005
AB641194	Respirovirus laryngotracheitidis	Respirovirus	1233	GenBank	partial		Japan				2005
AB641195	Respirovirus laryngotracheitidis	Respirovirus	1233	GenBank	partial		Japan				2005
AB641196	Respirovirus laryngotracheitidis	Respirovirus	1233	GenBank	partial		Japan				2005
AB641197	Respirovirus laryngotracheitidis	Respirovirus	1233	GenBank	partial		Japan				2005
AB641198	Respirovirus laryngotracheitidis	Respirovirus	1233	GenBank	partial		Japan				2005
AB641199	Respirovirus laryngotracheitidis	Respirovirus	1233	GenBank	partial		Japan				2005
AB641200	Respirovirus laryngotracheitidis	Respirovirus	1233	GenBank	partial		Japan				2005
AB641201	Respirovirus laryngotracheitidis	Respirovirus	1233	GenBank	partial		Japan				2005
AB641202	Respirovirus laryngotracheitidis	Respirovirus	1233	GenBank	partial		Japan				2005
AB641203	Respirovirus laryngotracheitidis	Respirovirus	1233	GenBank	partial		Japan				2005
AB641204	Respirovirus laryngotracheitidis	Respirovirus	1233	GenBank	partial		Japan				2005
AB641205	Respirovirus laryngotracheitidis	Respirovirus	1233	GenBank	partial		Japan				2005
AB641206	Respirovirus laryngotracheitidis	Respirovirus	1233	GenBank	partial		Japan				2005
AB641207	Respirovirus laryngotracheitidis	Respirovirus	1233	GenBank	partial		Japan				2005
AB641208	Respirovirus laryngotracheitidis	Respirovirus	1233	GenBank	partial		Japan				2005
AB641209	Respirovirus laryngotracheitidis	Respirovirus	1233	GenBank	partial		Japan				2005
AB641210	Respirovirus laryngotracheitidis	Respirovirus	1233	GenBank	partial		Japan				2005
AB641211	Respirovirus laryngotracheitidis	Respirovirus	1233	GenBank	partial		Japan				2005
AB641212	Respirovirus laryngotracheitidis	Respirovirus	1233	GenBank	partial		Japan				2005
AB641213	Respirovirus laryngotracheitidis	Respirovirus	1233	GenBank	partial		Japan				2005
AB641214	Respirovirus laryngotracheitidis	Respirovirus	1233	GenBank	partial		Japan				2005
AB641215	Respirovirus laryngotracheitidis	Respirovirus	1233	GenBank	partial		Japan				2005
AB641216	Respirovirus laryngotracheitidis	Respirovirus	1233	GenBank	partial		Japan				2005
AB641217	Respirovirus laryngotracheitidis	Respirovirus	1233	GenBank	partial		Japan				2005
AB641218	Respirovirus laryngotracheitidis	Respirovirus	1233	GenBank	partial		Japan				2005
AB641219	Respirovirus laryngotracheitidis	Respirovirus	1233	GenBank	partial		Japan				2005
AB641220	Respirovirus laryngotracheitidis	Respirovirus	1233	GenBank	partial		Japan				2005
AB641221	Respirovirus laryngotracheitidis	Respirovirus	1233	GenBank	partial		Japan				2005
AB641222	Respirovirus laryngotracheitidis	Respirovirus	1233	GenBank	partial		Japan				2005
AB641223	Respirovirus laryngotracheitidis	Respirovirus	1233	GenBank	partial		Japan				2005
AB641224	Respirovirus laryngotracheitidis	Respirovirus	1233	GenBank	partial		Japan				2006
AB641225	Respirovirus laryngotracheitidis	Respirovirus	1233	GenBank	partial		Japan				2006
AB641226	Respirovirus laryngotracheitidis	Respirovirus	1233	GenBank	partial		Japan				2006
AB641227	Respirovirus laryngotracheitidis	Respirovirus	1233	GenBank	partial		Japan				2006
AB641228	Respirovirus laryngotracheitidis	Respirovirus	1233	GenBank	partial		Japan				2006
AB641229	Respirovirus laryngotracheitidis	Respirovirus	1233	GenBank	partial		Japan				2006
AB641230	Respirovirus laryngotracheitidis	Respirovirus	1233	GenBank	partial		Japan				2006
AB641231	Respirovirus laryngotracheitidis	Respirovirus	1233	GenBank	partial		Japan				2006
AB641232	Respirovirus laryngotracheitidis	Respirovirus	1233	GenBank	partial		Japan				2006
AB641233	Respirovirus laryngotracheitidis	Respirovirus	1233	GenBank	partial		Japan				2006
AB641234	Respirovirus laryngotracheitidis	Respirovirus	1233	GenBank	partial		Japan				2006
AB641235	Respirovirus laryngotracheitidis	Respirovirus	1233	GenBank	partial		Japan				2006
AB641236	Respirovirus laryngotracheitidis	Respirovirus	1233	GenBank	partial		Japan				2006
AB641237	Respirovirus laryngotracheitidis	Respirovirus	1233	GenBank	partial		Japan				2006
AB641238	Respirovirus laryngotracheitidis	Respirovirus	1233	GenBank	partial		Japan				2007
AB641239	Respirovirus laryngotracheitidis	Respirovirus	1233	GenBank	partial		Japan				2007
AB641240	Respirovirus laryngotracheitidis	Respirovirus	1233	GenBank	partial		Japan				2007
AB641241	Respirovirus laryngotracheitidis	Respirovirus	1233	GenBank	partial		Japan				2007
AB641242	Respirovirus laryngotracheitidis	Respirovirus	1233	GenBank	partial		Japan				2007
AB641243	Respirovirus laryngotracheitidis	Respirovirus	1233	GenBank	partial		Japan				2007
AB641244	Respirovirus laryngotracheitidis	Respirovirus	1233	GenBank	partial		Japan				2007
AB641245	Respirovirus laryngotracheitidis	Respirovirus	1233	GenBank	partial		Japan				2007
AB641246	Respirovirus laryngotracheitidis	Respirovirus	1233	GenBank	partial		Japan				2007
AB641247	Respirovirus laryngotracheitidis	Respirovirus	1233	GenBank	partial		Japan				2007
AB641248	Respirovirus laryngotracheitidis	Respirovirus	1233	GenBank	partial		Japan				2007
AB641249	Respirovirus laryngotracheitidis	Respirovirus	1233	GenBank	partial		Japan				2007
AB641250	Respirovirus laryngotracheitidis	Respirovirus	1233	GenBank	partial		Japan				2007
AB641251	Respirovirus laryngotracheitidis	Respirovirus	1233	GenBank	partial		Japan				2007
AB641252	Respirovirus laryngotracheitidis	Respirovirus	1233	GenBank	partial		Japan				2007
AB641253	Respirovirus laryngotracheitidis	Respirovirus	1233	GenBank	partial		Japan				2007
AB641254	Respirovirus laryngotracheitidis	Respirovirus	1233	GenBank	partial		Japan				2007
AB641255	Respirovirus laryngotracheitidis	Respirovirus	1233	GenBank	partial		Japan				2007
AB641256	Respirovirus laryngotracheitidis	Respirovirus	1233	GenBank	partial		Japan				2007
AB641257	Respirovirus laryngotracheitidis	Respirovirus	1233	GenBank	partial		Japan				2007
AB641258	Respirovirus laryngotracheitidis	Respirovirus	1233	GenBank	partial		Japan				2008
AB641259	Respirovirus laryngotracheitidis	Respirovirus	1233	GenBank	partial		Japan				2008
AB641260	Respirovirus laryngotracheitidis	Respirovirus	1233	GenBank	partial		Japan				2008
AB641261	Respirovirus laryngotracheitidis	Respirovirus	1233	GenBank	partial		Japan				2008
AB641262	Respirovirus laryngotracheitidis	Respirovirus	1233	GenBank	partial		Japan				2008
AB641263	Respirovirus laryngotracheitidis	Respirovirus	1233	GenBank	partial		Japan				2008
AB641264	Respirovirus laryngotracheitidis	Respirovirus	1233	GenBank	partial		Japan				2008
AB641265	Respirovirus laryngotracheitidis	Respirovirus	1233	GenBank	partial		Japan				2009
AB641266	Respirovirus laryngotracheitidis	Respirovirus	1233	GenBank	partial		Japan				2009
AB641267	Respirovirus laryngotracheitidis	Respirovirus	1233	GenBank	partial		Japan				2009
AB641268	Respirovirus laryngotracheitidis	Respirovirus	1233	GenBank	partial		Japan				2009
AB641269	Respirovirus laryngotracheitidis	Respirovirus	1233	GenBank	partial		Japan				2009
AB641270	Respirovirus laryngotracheitidis	Respirovirus	1233	GenBank	partial		Japan				2009
AB641271	Respirovirus laryngotracheitidis	Respirovirus	1233	GenBank	partial		Japan				2009
AB641272	Respirovirus laryngotracheitidis	Respirovirus	1233	GenBank	partial		Japan				2009
AB641273	Respirovirus laryngotracheitidis	Respirovirus	1233	GenBank	partial		Japan				2009
AB641274	Respirovirus laryngotracheitidis	Respirovirus	1233	GenBank	partial		Japan				2009
AB641275	Respirovirus laryngotracheitidis	Respirovirus	1233	GenBank	partial		Japan				2009
AB641276	Respirovirus laryngotracheitidis	Respirovirus	1233	GenBank	partial		Japan				2009
AB641277	Respirovirus laryngotracheitidis	Respirovirus	1233	GenBank	partial		Japan				2009
AB641278	Respirovirus laryngotracheitidis	Respirovirus	1233	GenBank	partial		Japan				2009
AB641279	Respirovirus laryngotracheitidis	Respirovirus	1233	GenBank	partial		Japan				2009
AB641280	Respirovirus laryngotracheitidis	Respirovirus	1233	GenBank	partial		Japan				2009
AB641281	Respirovirus laryngotracheitidis	Respirovirus	1233	GenBank	partial		Japan				2009
AB641282	Respirovirus laryngotracheitidis	Respirovirus	1233	GenBank	partial		Japan				2009
AB641283	Respirovirus laryngotracheitidis	Respirovirus	1233	GenBank	partial		Japan				2009
AB641284	Respirovirus laryngotracheitidis	Respirovirus	1233	GenBank	partial		Japan				2009
AB641285	Respirovirus laryngotracheitidis	Respirovirus	1233	GenBank	partial		Japan				2009
AB641286	Respirovirus laryngotracheitidis	Respirovirus	1233	GenBank	partial		Japan				2009
AB641287	Respirovirus laryngotracheitidis	Respirovirus	1233	GenBank	partial		Japan				2009
AB641288	Respirovirus laryngotracheitidis	Respirovirus	1233	GenBank	partial		Japan				2009
AB641289	Respirovirus laryngotracheitidis	Respirovirus	1233	GenBank	partial		Japan				2009
AB641290	Respirovirus laryngotracheitidis	Respirovirus	1233	GenBank	partial		Japan				2009
AB641291	Respirovirus laryngotracheitidis	Respirovirus	1233	GenBank	partial		Japan				2009
AB641292	Respirovirus laryngotracheitidis	Respirovirus	1233	GenBank	partial		Japan				2009
AB641293	Respirovirus laryngotracheitidis	Respirovirus	1233	GenBank	partial		Japan				2009
AB641294	Respirovirus laryngotracheitidis	Respirovirus	1233	GenBank	partial		Japan				2009
AB641295	Respirovirus laryngotracheitidis	Respirovirus	1233	GenBank	partial		Japan				2009
AB641296	Respirovirus laryngotracheitidis	Respirovirus	1233	GenBank	partial		Japan				2009
AB641297	Respirovirus laryngotracheitidis	Respirovirus	1233	GenBank	partial		Japan				2009
AB641298	Respirovirus laryngotracheitidis	Respirovirus	1233	GenBank	partial		Japan				2009
AB641299	Respirovirus laryngotracheitidis	Respirovirus	1233	GenBank	partial		Japan				2009
AB641300	Respirovirus laryngotracheitidis	Respirovirus	1233	GenBank	partial		Japan				2009
AB641301	Respirovirus laryngotracheitidis	Respirovirus	1233	GenBank	partial		Japan				2009
AB641302	Respirovirus laryngotracheitidis	Respirovirus	1233	GenBank	partial		Japan				2009
AB641303	Respirovirus laryngotracheitidis	Respirovirus	1233	GenBank	partial		Japan				2009
AB641304	Respirovirus laryngotracheitidis	Respirovirus	1233	GenBank	partial		Japan				2009
AB641305	Respirovirus laryngotracheitidis	Respirovirus	1233	GenBank	partial		Japan				2009
AB641306	Respirovirus laryngotracheitidis	Respirovirus	1233	GenBank	partial		Japan				2009
AB641307	Respirovirus laryngotracheitidis	Respirovirus	1233	GenBank	partial		Japan				2009
AB641308	Respirovirus laryngotracheitidis	Respirovirus	1233	GenBank	partial		Japan				2009
AB641309	Respirovirus laryngotracheitidis	Respirovirus	1233	GenBank	partial		Japan				2009
AB641310	Respirovirus laryngotracheitidis	Respirovirus	1233	GenBank	partial		Japan				2009
AB641311	Respirovirus laryngotracheitidis	Respirovirus	1233	GenBank	partial		Japan				2009
AB641312	Respirovirus laryngotracheitidis	Respirovirus	1233	GenBank	partial		Japan				2009
AB641313	Respirovirus laryngotracheitidis	Respirovirus	1233	GenBank	partial		Japan				2009
AB644397	Morbillivirus hominis	Morbillivirus	484	GenBank	partial		Japan
AB644398	Morbillivirus hominis	Morbillivirus	491	GenBank	partial		Japan
AB645762	Morbillivirus hominis	Morbillivirus	493	GenBank	partial		Japan	Homo sapiens	Homo	Human	2011
AB646189	Morbillivirus hominis	Morbillivirus	493	GenBank	partial		Japan				2011
AB647329	Morbillivirus hominis	Morbillivirus	493	GenBank	partial		Japan	Homo sapiens	Homo	Human	2011
AB665392	Morbillivirus hominis	Morbillivirus	450	GenBank	partial		Japan	Homo sapiens	Homo	Human	2007
AB665393	Morbillivirus hominis	Morbillivirus	450	GenBank	partial		Japan	Homo sapiens	Homo	Human	2007
AB665394	Morbillivirus hominis	Morbillivirus	450	GenBank	partial		Japan	Homo sapiens	Homo	Human	2007
AB665395	Morbillivirus hominis	Morbillivirus	450	GenBank	partial		Japan	Homo sapiens	Homo	Human	2007
AB665396	Morbillivirus hominis	Morbillivirus	450	GenBank	partial		Japan	Homo sapiens	Homo	Human	2007
AB665397	Morbillivirus hominis	Morbillivirus	450	GenBank	partial		Japan	Homo sapiens	Homo	Human	2007
AB665398	Morbillivirus hominis	Morbillivirus	450	GenBank	partial		Japan	Homo sapiens	Homo	Human	2007
AB665399	Morbillivirus hominis	Morbillivirus	450	GenBank	partial		Japan	Homo sapiens	Homo	Human	2007
AB665400	Morbillivirus hominis	Morbillivirus	450	GenBank	partial		Japan	Homo sapiens	Homo	Human	2007
AB665401	Morbillivirus hominis	Morbillivirus	450	GenBank	partial		Japan	Homo sapiens	Homo	Human	2007
AB665402	Morbillivirus hominis	Morbillivirus	450	GenBank	partial		Japan	Homo sapiens	Homo	Human	2007
AB665403	Morbillivirus hominis	Morbillivirus	450	GenBank	partial		Japan	Homo sapiens	Homo	Human	2007
AB665404	Morbillivirus hominis	Morbillivirus	450	GenBank	partial		Japan	Homo sapiens	Homo	Human	2007
AB665405	Morbillivirus hominis	Morbillivirus	450	GenBank	partial		Japan	Homo sapiens	Homo	Human	2007
AB665406	Morbillivirus hominis	Morbillivirus	450	GenBank	partial		Japan	Homo sapiens	Homo	Human	2007
AB665407	Morbillivirus hominis	Morbillivirus	450	GenBank	partial		Japan	Homo sapiens	Homo	Human	2007
AB665408	Morbillivirus hominis	Morbillivirus	450	GenBank	partial		Japan	Homo sapiens	Homo	Human	2007
AB665409	Morbillivirus hominis	Morbillivirus	450	GenBank	partial		Japan	Homo sapiens	Homo	Human	2007
AB665410	Morbillivirus hominis	Morbillivirus	450	GenBank	partial		Japan	Homo sapiens	Homo	Human	2007
AB665787	Morbillivirus hominis	Morbillivirus	456	GenBank	partial		Japan	Homo sapiens	Homo	Human	2011
AB666381	Morbillivirus hominis	Morbillivirus	456	GenBank	partial		Japan	Homo sapiens	Homo	Human	2011
AB666382	Morbillivirus hominis	Morbillivirus	456	GenBank	partial		Japan	Homo sapiens	Homo	Human	2011
AB666383	Morbillivirus hominis	Morbillivirus	456	GenBank	partial		Japan	Homo sapiens	Homo	Human	2011
AB666384	Morbillivirus hominis	Morbillivirus	456	GenBank	partial		Japan	Homo sapiens	Homo	Human	2011
AB666385	Morbillivirus hominis	Morbillivirus	456	GenBank	partial		Japan	Homo sapiens	Homo	Human	2011
AB666386	Morbillivirus hominis	Morbillivirus	456	GenBank	partial		Japan	Homo sapiens	Homo	Human	2011
AB666387	Morbillivirus hominis	Morbillivirus	456	GenBank	partial		Japan	Homo sapiens	Homo	Human	2011
AB666388	Morbillivirus hominis	Morbillivirus	456	GenBank	partial		Japan	Homo sapiens	Homo	Human	2011
AB666389	Morbillivirus hominis	Morbillivirus	456	GenBank	partial		Japan	Homo sapiens	Homo	Human	2011
AB666390	Morbillivirus hominis	Morbillivirus	456	GenBank	partial		Japan	Homo sapiens	Homo	Human	2011
AB666391	Morbillivirus hominis	Morbillivirus	456	GenBank	partial		Japan	Homo sapiens	Homo	Human	2011
AB666392	Morbillivirus hominis	Morbillivirus	456	GenBank	partial		Japan	Homo sapiens	Homo	Human	2011
AB666393	Morbillivirus hominis	Morbillivirus	456	GenBank	partial		Japan	Homo sapiens	Homo	Human	2011
AB666394	Morbillivirus hominis	Morbillivirus	456	GenBank	partial		Japan	Homo sapiens	Homo	Human	2011
AB666395	Morbillivirus hominis	Morbillivirus	456	GenBank	partial		Japan	Homo sapiens	Homo	Human	2011
AB666396	Morbillivirus hominis	Morbillivirus	456	GenBank	partial		Japan	Homo sapiens	Homo	Human	2011
AB666397	Morbillivirus hominis	Morbillivirus	456	GenBank	partial		Japan	Homo sapiens	Homo	Human	2011
AB666398	Morbillivirus hominis	Morbillivirus	456	GenBank	partial		Japan	Homo sapiens	Homo	Human	2011
AB666399	Morbillivirus hominis	Morbillivirus	456	GenBank	partial		Japan	Homo sapiens	Homo	Human	2011
AB666400	Morbillivirus hominis	Morbillivirus	456	GenBank	partial		Japan	Homo sapiens	Homo	Human	2011
AB666401	Morbillivirus hominis	Morbillivirus	456	GenBank	partial		Japan	Homo sapiens	Homo	Human	2011
AB666402	Morbillivirus hominis	Morbillivirus	456	GenBank	partial		Japan	Homo sapiens	Homo	Human	2011
AB666403	Morbillivirus hominis	Morbillivirus	456	GenBank	partial		Japan	Homo sapiens	Homo	Human	2011
AB666404	Morbillivirus hominis	Morbillivirus	456	GenBank	partial		Japan	Homo sapiens	Homo	Human	2011
AB666405	Morbillivirus hominis	Morbillivirus	456	GenBank	partial		Japan	Homo sapiens	Homo	Human	2011
AB666406	Morbillivirus hominis	Morbillivirus	456	GenBank	partial		Japan	Homo sapiens	Homo	Human	2011
AB666407	Morbillivirus hominis	Morbillivirus	456	GenBank	partial		Japan	Homo sapiens	Homo	Human	2011
AB666408	Morbillivirus hominis	Morbillivirus	456	GenBank	partial		Japan	Homo sapiens	Homo	Human	2011
AB666409	Morbillivirus hominis	Morbillivirus	456	GenBank	partial		Japan	Homo sapiens	Homo	Human	2011
AB666410	Morbillivirus hominis	Morbillivirus	456	GenBank	partial		Japan	Homo sapiens	Homo	Human	2011
AB666411	Morbillivirus hominis	Morbillivirus	456	GenBank	partial		Japan	Homo sapiens	Homo	Human	2011
AB666412	Morbillivirus hominis	Morbillivirus	456	GenBank	partial		Japan	Homo sapiens	Homo	Human	2011
AB666413	Morbillivirus hominis	Morbillivirus	456	GenBank	partial		Japan	Homo sapiens	Homo	Human	2011
AB666414	Morbillivirus hominis	Morbillivirus	456	GenBank	partial		Japan	Homo sapiens	Homo	Human	2011
AB666415	Morbillivirus hominis	Morbillivirus	456	GenBank	partial		Japan	Homo sapiens	Homo	Human	2011
AB666416	Morbillivirus hominis	Morbillivirus	456	GenBank	partial		Japan	Homo sapiens	Homo	Human	2011
AB666417	Morbillivirus hominis	Morbillivirus	456	GenBank	partial		Japan	Homo sapiens	Homo	Human	2011
AB666418	Morbillivirus hominis	Morbillivirus	456	GenBank	partial		Japan	Homo sapiens	Homo	Human	2011
AB666419	Morbillivirus hominis	Morbillivirus	456	GenBank	partial		Japan	Homo sapiens	Homo	Human	2011
AB666420	Morbillivirus hominis	Morbillivirus	456	GenBank	partial		Japan	Homo sapiens	Homo	Human	2011
AB666421	Morbillivirus hominis	Morbillivirus	456	GenBank	partial		Japan	Homo sapiens	Homo	Human	2011
AB666422	Morbillivirus hominis	Morbillivirus	456	GenBank	partial		Japan	Homo sapiens	Homo	Human	2011
AB666423	Morbillivirus hominis	Morbillivirus	456	GenBank	partial		Japan	Homo sapiens	Homo	Human	2011
AB666424	Morbillivirus hominis	Morbillivirus	456	GenBank	partial		Japan	Homo sapiens	Homo	Human	2011
AB666425	Morbillivirus hominis	Morbillivirus	456	GenBank	partial		Japan	Homo sapiens	Homo	Human	2011
AB666426	Morbillivirus hominis	Morbillivirus	456	GenBank	partial		Japan	Homo sapiens	Homo	Human	2011
AB666427	Morbillivirus hominis	Morbillivirus	456	GenBank	partial		Japan	Homo sapiens	Homo	Human	2011
AB666428	Morbillivirus hominis	Morbillivirus	456	GenBank	partial		Japan	Homo sapiens	Homo	Human	2011
AB666429	Morbillivirus hominis	Morbillivirus	456	GenBank	partial		Japan	Homo sapiens	Homo	Human	2011
AB666430	Morbillivirus hominis	Morbillivirus	456	GenBank	partial		Japan	Homo sapiens	Homo	Human	2011
AB666431	Morbillivirus hominis	Morbillivirus	456	GenBank	partial		Japan	Homo sapiens	Homo	Human	2011
AB666432	Morbillivirus hominis	Morbillivirus	456	GenBank	partial		Japan	Homo sapiens	Homo	Human	2011
AB666433	Morbillivirus hominis	Morbillivirus	456	GenBank	partial		Japan	Homo sapiens	Homo	Human	2011
AB666434	Morbillivirus hominis	Morbillivirus	456	GenBank	partial		Japan	Homo sapiens	Homo	Human	2011
AB666435	Morbillivirus hominis	Morbillivirus	456	GenBank	partial		Japan	Homo sapiens	Homo	Human	2011
AB666436	Morbillivirus hominis	Morbillivirus	456	GenBank	partial		Japan	Homo sapiens	Homo	Human	2011
AB666437	Morbillivirus hominis	Morbillivirus	456	GenBank	partial		Japan	Homo sapiens	Homo	Human	2011
AB666438	Morbillivirus hominis	Morbillivirus	456	GenBank	partial		Japan	Homo sapiens	Homo	Human	2011
AB666439	Morbillivirus hominis	Morbillivirus	456	GenBank	partial		Japan	Homo sapiens	Homo	Human	2011
AB666440	Morbillivirus hominis	Morbillivirus	456	GenBank	partial		Japan	Homo sapiens	Homo	Human	2011
AB666441	Morbillivirus hominis	Morbillivirus	456	GenBank	partial		Japan	Homo sapiens	Homo	Human	2011
AB666442	Morbillivirus hominis	Morbillivirus	456	GenBank	partial		Japan	Homo sapiens	Homo	Human	2011
AB666443	Morbillivirus hominis	Morbillivirus	456	GenBank	partial		Japan	Homo sapiens	Homo	Human	2011
AB666444	Morbillivirus hominis	Morbillivirus	456	GenBank	partial		Japan	Homo sapiens	Homo	Human	2011
AB666445	Morbillivirus hominis	Morbillivirus	456	GenBank	partial		Japan	Homo sapiens	Homo	Human	2011
AB666446	Morbillivirus hominis	Morbillivirus	456	GenBank	partial		Japan	Homo sapiens	Homo	Human	2011
AB666447	Morbillivirus hominis	Morbillivirus	456	GenBank	partial		Japan	Homo sapiens	Homo	Human	2011
AB666448	Morbillivirus hominis	Morbillivirus	456	GenBank	partial		Japan	Homo sapiens	Homo	Human	2011
AB666449	Morbillivirus hominis	Morbillivirus	456	GenBank	partial		Japan	Homo sapiens	Homo	Human	2011
AB675481	Morbillivirus hominis	Morbillivirus	493	GenBank	partial		Japan
AB678710	Morbillivirus hominis	Morbillivirus	471	GenBank	partial		Japan
AB678711	Morbillivirus hominis	Morbillivirus	471	GenBank	partial		Japan
AB678728	Morbillivirus hominis	Morbillivirus	493	GenBank	partial
AB682758	Morbillivirus hominis	Morbillivirus	475	GenBank	partial		Japan				2011
AB682794	Morbillivirus hominis	Morbillivirus	493	GenBank	partial		Japan	Homo sapiens	Homo	Human	2006
AB687720	Morbillivirus canis	Morbillivirus	15690	GenBank	complete		Japan	Macaca fascicularis	Macaca	Nonhuman Mammal	2008
AB687721	Morbillivirus canis	Morbillivirus	15690	GenBank	complete		Japan	Macaca fascicularis	Macaca	Nonhuman Mammal	2008
AB691542	Paramyxovirus IFBPV01/2010		608	GenBank	partial		Indonesia	Pteropus vampyrus	Pteropus	Nonhuman Mammal	2010
AB691543	Paramyxovirus IFBPV25/2011		713	GenBank	partial		Indonesia	Pteropus sp.	Pteropus	Nonhuman Mammal	2011
AB691544	Paramyxovirus IFBPV32/2011		608	GenBank	partial		Indonesia	Pteropus sp.	Pteropus	Nonhuman Mammal	2011
AB691545	Paramyxovirus IFBPV39/2011		608	GenBank	partial		Indonesia	Pteropus sp.	Pteropus	Nonhuman Mammal	2011
AB691546	Paramyxovirus IFBPV46/2011		608	GenBank	partial		Indonesia	Pteropus sp.	Pteropus	Nonhuman Mammal	2011
AB695124	Morbillivirus hominis	Morbillivirus	456	GenBank	partial		Japan	Homo sapiens	Homo	Human	2012
AB695125	Morbillivirus hominis	Morbillivirus	456	GenBank	partial		Japan	Homo sapiens	Homo	Human	2012
AB695126	Morbillivirus hominis	Morbillivirus	456	GenBank	partial		Japan	Homo sapiens	Homo	Human	2012
AB695127	Morbillivirus hominis	Morbillivirus	456	GenBank	partial		Japan	Homo sapiens	Homo	Human	2012
AB699693	Morbillivirus hominis	Morbillivirus	497	GenBank	partial		Japan
AB699694	Morbillivirus hominis	Morbillivirus	497	GenBank	partial		Japan
AB699695	Morbillivirus hominis	Morbillivirus	497	GenBank	partial		Japan
AB699696	Morbillivirus hominis	Morbillivirus	497	GenBank	partial		Japan
AB699697	Orthorubulavirus parotitidis	Orthorubulavirus	2191	GenBank	partial		Japan	Homo sapiens	Homo	Human	1999
AB699698	Orthorubulavirus parotitidis	Orthorubulavirus	2232	GenBank	partial		Japan	Homo sapiens	Homo	Human	2000
AB699699	Orthorubulavirus parotitidis	Orthorubulavirus	2232	GenBank	partial		Japan	Homo sapiens	Homo	Human	2000
AB699700	Orthorubulavirus parotitidis	Orthorubulavirus	2233	GenBank	partial		Japan	Homo sapiens	Homo	Human	2000
AB699701	Orthorubulavirus parotitidis	Orthorubulavirus	2232	GenBank	partial		Japan	Homo sapiens	Homo	Human	2001
AB699702	Orthorubulavirus parotitidis	Orthorubulavirus	2232	GenBank	partial		Japan	Homo sapiens	Homo	Human	2002
AB699703	Orthorubulavirus parotitidis	Orthorubulavirus	2233	GenBank	partial		Japan	Homo sapiens	Homo	Human	2002
AB699704	Orthorubulavirus parotitidis	Orthorubulavirus	2233	GenBank	partial		Japan	Homo sapiens	Homo	Human	2002
AB699705	Orthorubulavirus parotitidis	Orthorubulavirus	2232	GenBank	partial		Japan	Homo sapiens	Homo	Human	2005
AB699706	Orthorubulavirus parotitidis	Orthorubulavirus	2229	GenBank	partial		Japan	Homo sapiens	Homo	Human	2006
AB699707	Orthorubulavirus parotitidis	Orthorubulavirus	824	GenBank	partial		Japan	Homo sapiens	Homo	Human	2010
AB699708	Orthorubulavirus parotitidis	Orthorubulavirus	2233	GenBank	partial		Japan	Homo sapiens	Homo	Human	2010
AB699709	Orthorubulavirus parotitidis	Orthorubulavirus	2233	GenBank	partial		Japan	Homo sapiens	Homo	Human	2010
AB699710	Orthorubulavirus parotitidis	Orthorubulavirus	2233	GenBank	partial		Japan	Homo sapiens	Homo	Human	2010
AB700590	Morbillivirus hominis	Morbillivirus	493	GenBank	partial		Japan	Homo sapiens	Homo	Human
AB700591	Morbillivirus hominis	Morbillivirus	493	GenBank	partial		Japan	Homo sapiens	Homo	Human
AB700592	Morbillivirus hominis	Morbillivirus	493	GenBank	partial		Japan	Homo sapiens	Homo	Human
AB700593	Morbillivirus hominis	Morbillivirus	493	GenBank	partial		Japan	Homo sapiens	Homo	Human
AB700655	Morbillivirus hominis	Morbillivirus	456	GenBank	partial
AB700656	Morbillivirus hominis	Morbillivirus	456	GenBank	partial
AB700657	Morbillivirus hominis	Morbillivirus	456	GenBank	partial
AB700658	Morbillivirus hominis	Morbillivirus	456	GenBank	partial
AB702687	Morbillivirus hominis	Morbillivirus	450	GenBank	partial		Japan	Homo sapiens	Homo	Human	2011
AB702688	Morbillivirus hominis	Morbillivirus	450	GenBank	partial		Japan	Homo sapiens	Homo	Human	2011
AB705160	Morbillivirus hominis	Morbillivirus	456	GenBank	partial		Japan				2012
AB705161	Morbillivirus hominis	Morbillivirus	493	GenBank	partial		Japan	Homo sapiens	Homo	Human
AB710472	Paramyxovirus IFBPV32/2012		713	GenBank	partial		Indonesia	Acerodon celebensis	Acerodon		2012
AB713185	Morbillivirus hominis	Morbillivirus	456	GenBank	partial		Japan	Homo sapiens	Homo	Human	2012
AB713186	Morbillivirus hominis	Morbillivirus	456	GenBank	partial		Japan	Homo sapiens	Homo	Human	2012
AB720970	Morbillivirus hominis	Morbillivirus	450	GenBank	partial		Japan	Homo sapiens	Homo	Human	2007
AB725759	Orthorubulavirus parotitidis	Orthorubulavirus	316	GenBank	partial		Japan				2010
AB725760	Orthorubulavirus parotitidis	Orthorubulavirus	316	GenBank	partial		Japan				2010
AB725761	Orthorubulavirus parotitidis	Orthorubulavirus	316	GenBank	partial		Japan				2010
AB725762	Orthorubulavirus parotitidis	Orthorubulavirus	316	GenBank	partial		Japan				2010
AB725763	Orthorubulavirus parotitidis	Orthorubulavirus	316	GenBank	partial		Japan				2010
AB725764	Orthorubulavirus parotitidis	Orthorubulavirus	316	GenBank	partial		Japan				2010
AB725765	Orthorubulavirus parotitidis	Orthorubulavirus	316	GenBank	partial		Japan				2010
AB725766	Orthorubulavirus parotitidis	Orthorubulavirus	316	GenBank	partial		Japan				2010
AB725767	Orthorubulavirus parotitidis	Orthorubulavirus	316	GenBank	partial		Japan				2011
AB731158	Morbillivirus hominis	Morbillivirus	493	GenBank	partial		Japan	Homo sapiens	Homo	Human	2012
AB736166	Respirovirus pneumoniae	Respirovirus	15298	GenBank	complete		Zambia	Papio ursinus	Papio		2011
AB740967	Morbillivirus hominis	Morbillivirus	1061	GenBank	partial		Japan	Homo sapiens	Homo	Human	2002
AB744048	Orthorubulavirus parotitidis	Orthorubulavirus	15384	GenBank	complete
AB744049	Orthorubulavirus parotitidis	Orthorubulavirus	15384	GenBank	complete
AB744089	Orthorubulavirus parotitidis	Orthorubulavirus	824	GenBank	partial		Japan	Homo sapiens	Homo	Human	2004
AB744090	Orthorubulavirus parotitidis	Orthorubulavirus	824	GenBank	partial		Japan	Homo sapiens	Homo	Human	2005
AB744091	Orthorubulavirus parotitidis	Orthorubulavirus	824	GenBank	partial		Japan	Homo sapiens	Homo	Human	2007
AB747647	Morbillivirus hominis	Morbillivirus	477	GenBank	partial		Japan				2012
AB747648	Morbillivirus hominis	Morbillivirus	477	GenBank	partial		Japan				2012
AB748559	Paramyxovirus IFBPV32/2011		439	GenBank	partial		Indonesia	Pteropus sp.	Pteropus	Nonhuman Mammal	2011
AB748560	Paramyxovirus IFBPV46/2011		439	GenBank	partial		Indonesia	Pteropus sp.	Pteropus	Nonhuman Mammal	2011
AB748561	Paramyxovirus IFBPV01/2010		439	GenBank	partial		Indonesia	Pteropus vampyrus	Pteropus	Nonhuman Mammal	2010
AB753441	Respirovirus muris	Respirovirus	3431	GenBank	partial
AB753442	Respirovirus muris	Respirovirus	3431	GenBank	partial
AB753443	Respirovirus muris	Respirovirus	3431	GenBank	partial
AB753444	Respirovirus muris	Respirovirus	3431	GenBank	partial
AB753445	Respirovirus muris	Respirovirus	3431	GenBank	partial
AB753446	Respirovirus muris	Respirovirus	3431	GenBank	partial
AB753447	Respirovirus muris	Respirovirus	3431	GenBank	partial
AB753448	Respirovirus muris	Respirovirus	3431	GenBank	partial
AB753449	Respirovirus muris	Respirovirus	3431	GenBank	partial
AB753462	Orthorubulavirus hominis	Orthorubulavirus	1785	GenBank	partial	4a	Japan
AB753463	Orthorubulavirus hominis	Orthorubulavirus	1785	GenBank	partial	4a	Japan
AB753464	Orthorubulavirus hominis	Orthorubulavirus	1785	GenBank	partial	4a	Japan
AB753465	Orthorubulavirus hominis	Orthorubulavirus	1785	GenBank	partial	4a	Japan
AB753466	Orthorubulavirus hominis	Orthorubulavirus	1785	GenBank	partial	4a	Japan
AB753467	Orthorubulavirus hominis	Orthorubulavirus	1785	GenBank	partial	4a	Japan
AB753468	Orthorubulavirus hominis	Orthorubulavirus	1746	GenBank	partial	4b	Japan
AB753469	Orthorubulavirus hominis	Orthorubulavirus	1746	GenBank	partial	4b	Japan
AB753470	Orthorubulavirus hominis	Orthorubulavirus	1746	GenBank	partial	4b	Japan
AB753471	Orthorubulavirus hominis	Orthorubulavirus	1746	GenBank	partial	4b	Japan
AB753472	Orthorubulavirus hominis	Orthorubulavirus	1746	GenBank	partial	4b	Japan
AB753473	Orthorubulavirus hominis	Orthorubulavirus	1746	GenBank	partial	4b	Japan
AB753474	Orthorubulavirus hominis	Orthorubulavirus	1746	GenBank	partial	4b	Japan
AB753475	Orthorubulavirus hominis	Orthorubulavirus	1746	GenBank	partial	4b	Japan
AB753476	Orthorubulavirus hominis	Orthorubulavirus	1746	GenBank	partial	4b	Japan
AB753477	Orthorubulavirus hominis	Orthorubulavirus	1746	GenBank	partial	4b	Japan
AB753478	Orthorubulavirus hominis	Orthorubulavirus	1746	GenBank	partial	4b	Japan
AB753479	Orthorubulavirus hominis	Orthorubulavirus	1599	GenBank	partial	4b	Japan
AB753480	Orthorubulavirus hominis	Orthorubulavirus	1785	GenBank	partial	4a	Japan
AB753481	Orthorubulavirus hominis	Orthorubulavirus	1785	GenBank	partial	4a	Japan
AB753482	Orthorubulavirus hominis	Orthorubulavirus	1785	GenBank	partial	4a	Japan
AB753483	Orthorubulavirus hominis	Orthorubulavirus	1785	GenBank	partial	4a	Japan
AB753484	Orthorubulavirus hominis	Orthorubulavirus	1785	GenBank	partial	4a	Japan
AB753485	Orthorubulavirus hominis	Orthorubulavirus	1785	GenBank	partial	4a	Japan
AB753486	Orthorubulavirus hominis	Orthorubulavirus	1785	GenBank	partial	4a	Japan
AB753487	Orthorubulavirus hominis	Orthorubulavirus	1785	GenBank	partial	4a	Japan
AB753775	Morbillivirus canis	Morbillivirus	15680	GenBank	complete			Canis lupus familiaris	Canis	Nonhuman Mammal
AB753776	Morbillivirus canis	Morbillivirus	15675	GenBank	complete			Canis lupus familiaris	Canis	Nonhuman Mammal
AB755425	Morbillivirus canis	Morbillivirus	1524	GenBank	partial			Canis lupus familiaris	Canis	Nonhuman Mammal
AB755426	Morbillivirus canis	Morbillivirus	1524	GenBank	partial			Canis lupus familiaris	Canis	Nonhuman Mammal
AB755427	Morbillivirus canis	Morbillivirus	1524	GenBank	partial			Canis lupus familiaris	Canis	Nonhuman Mammal
AB755428	Morbillivirus canis	Morbillivirus	1524	GenBank	partial			Canis lupus familiaris	Canis	Nonhuman Mammal
AB759118	Metaavulavirus hongkongense	Metaavulavirus	16230	GenBank	complete	6	Japan	Calidris ruficollis	Calidris		2008
AB769473	Morbillivirus hominis	Morbillivirus	450	GenBank	partial		China				2012
AB769474	Morbillivirus hominis	Morbillivirus	450	GenBank	partial		China				2012
AB769475	Morbillivirus hominis	Morbillivirus	450	GenBank	partial		China				2012
AB770484	Respirovirus bovis	Respirovirus	15480	GenBank	complete		Japan	Bos taurus	Bos	Nonhuman Mammal
AB770485	Respirovirus bovis	Respirovirus	15480	GenBank	complete		Japan	Bos taurus	Bos
AB773280	Morbillivirus hominis	Morbillivirus	450	GenBank	partial		Japan	Homo sapiens	Homo	Human	2012
AB773853	Morbillivirus hominis	Morbillivirus	456	GenBank	partial		Japan	Homo sapiens	Homo	Human	2012
AB774457	Morbillivirus hominis	Morbillivirus	450	GenBank	partial		Japan
AB779760	Morbillivirus hominis	Morbillivirus	477	GenBank	partial		Japan				2012
AB779763	Morbillivirus hominis	Morbillivirus	450	GenBank	partial		Japan	Homo sapiens	Homo	Human	2012
AB781069	Morbillivirus hominis	Morbillivirus	456	GenBank	partial		Japan	Homo sapiens	Homo	Human	2012
AB781070	Morbillivirus hominis	Morbillivirus	456	GenBank	partial		Japan	Homo sapiens	Homo	Human	2007
AB781331	Morbillivirus hominis	Morbillivirus	456	GenBank	partial		Japan				2011
AB786668	Morbillivirus hominis	Morbillivirus	450	GenBank	partial		Japan	Homo sapiens	Homo	Human	2012
AB786669	Morbillivirus hominis	Morbillivirus	450	GenBank	partial		Japan	Homo sapiens	Homo	Human	2012
AB786670	Morbillivirus hominis	Morbillivirus	450	GenBank	partial		Japan	Homo sapiens	Homo	Human	2012
AB786671	Morbillivirus hominis	Morbillivirus	450	GenBank	partial		Japan	Homo sapiens	Homo	Human	2012
AB786672	Morbillivirus hominis	Morbillivirus	450	GenBank	partial		Japan	Homo sapiens	Homo	Human	2012
AB807885	Morbillivirus hominis	Morbillivirus	456	GenBank	partial		Japan	Homo sapiens	Homo	Human	2013
AB807886	Morbillivirus hominis	Morbillivirus	456	GenBank	partial		Japan	Homo sapiens	Homo	Human	2013
AB809562	Morbillivirus hominis	Morbillivirus	468	GenBank	partial		Japan	Homo sapiens	Homo	Human	2013
AB811458	Morbillivirus hominis	Morbillivirus	456	GenBank	partial		Japan	Homo sapiens	Homo	Human	2013
AB818353	Morbillivirus hominis	Morbillivirus	468	GenBank	partial		Japan	Homo sapiens	Homo	Human	2013
AB823535	Orthorubulavirus parotitidis	Orthorubulavirus	15384	GenBank	complete			Homo sapiens	Homo	Human
AB823706	Morbillivirus canis	Morbillivirus	15624	GenBank	complete
AB823707	Morbillivirus canis	Morbillivirus	15679	GenBank	complete
AB824116	Morbillivirus hominis	Morbillivirus	456	GenBank	partial		Japan				2013
AB824722	Morbillivirus hominis	Morbillivirus	450	GenBank	partial		Japan	Homo sapiens	Homo	Human	2013
AB824723	Morbillivirus hominis	Morbillivirus	342	GenBank	partial		Japan	Homo sapiens	Homo	Human	2013
AB824725	Morbillivirus hominis	Morbillivirus	456	GenBank	partial		Japan				2013
AB827968	Orthorubulavirus parotitidis	Orthorubulavirus	15384	GenBank	complete			Homo sapiens	Homo	Human
AB828138	Morbillivirus felis	Morbillivirus	329	GenBank	partial		Japan	Felis catus	Felis	Nonhuman Mammal	2013
AB828139	Morbillivirus felis	Morbillivirus	272	GenBank	partial		Japan	Felis catus	Felis	Nonhuman Mammal	2013
AB828140	Morbillivirus felis	Morbillivirus	281	GenBank	partial		Japan	Felis catus	Felis	Nonhuman Mammal	2013
AB828141	Morbillivirus felis	Morbillivirus	170	GenBank	partial		Japan	Felis catus	Felis	Nonhuman Mammal	2013
AB828142	Morbillivirus felis	Morbillivirus	247	GenBank	partial		Japan	Felis catus	Felis	Nonhuman Mammal	2013
AB828143	Morbillivirus felis	Morbillivirus	209	GenBank	partial		Japan	Felis catus	Felis	Nonhuman Mammal	2013
AB831636	Respirovirus pneumoniae	Respirovirus	317	GenBank	partial		Japan				2012
AB831637	Respirovirus pneumoniae	Respirovirus	317	GenBank	partial		Japan				2012
AB831638	Respirovirus pneumoniae	Respirovirus	147	GenBank	partial		Japan				2012
AB831639	Respirovirus pneumoniae	Respirovirus	147	GenBank	partial		Japan				2012
AB831640	Respirovirus pneumoniae	Respirovirus	147	GenBank	partial		Japan				2012
AB831641	Respirovirus pneumoniae	Respirovirus	147	GenBank	partial		Japan				2012
AB831642	Respirovirus pneumoniae	Respirovirus	147	GenBank	partial		Japan				2012
AB831643	Respirovirus pneumoniae	Respirovirus	147	GenBank	partial		Japan				2012
AB831644	Respirovirus pneumoniae	Respirovirus	147	GenBank	partial		Japan				2012
AB831645	Respirovirus pneumoniae	Respirovirus	147	GenBank	partial		Japan				2012
AB831646	Respirovirus pneumoniae	Respirovirus	351	GenBank	partial		Japan				2012
AB831647	Respirovirus pneumoniae	Respirovirus	351	GenBank	partial		Japan				2012
AB831648	Respirovirus pneumoniae	Respirovirus	351	GenBank	partial		Japan				2012
AB831649	Respirovirus pneumoniae	Respirovirus	351	GenBank	partial		Japan				2012
AB831650	Respirovirus pneumoniae	Respirovirus	351	GenBank	partial		Japan				2012
AB831651	Respirovirus pneumoniae	Respirovirus	351	GenBank	partial		Japan				2012
AB831652	Respirovirus pneumoniae	Respirovirus	351	GenBank	partial		Japan				2012
AB841081	Morbillivirus hominis	Morbillivirus	456	GenBank	partial		Japan	Homo sapiens	Homo	Human	2013
AB841082	Morbillivirus hominis	Morbillivirus	456	GenBank	partial		Japan	Homo sapiens	Homo	Human	2013
AB844333	Rodent Paramyxovirus LR10-62		530	GenBank	partial		Zambia	Acomys subspinosus	Acomys		2010
AB844334	Rodent Paramyxovirus LR11-113		530	GenBank	partial		Zambia	Acomys subspinosus	Acomys		2011
AB844335	Rodent Paramyxovirus LR10-73		530	GenBank	partial		Zambia	Aethomys chrysophilus	Aethomys		2010
AB844336	Rodent Paramyxovirus LR11-99		530	GenBank	partial		Zambia	Aethomys chrysophilus	Aethomys		2011
AB844338	Rodent Paramyxovirus MpR12-53		530	GenBank	partial		Zambia	Aethomys chrysophilus	Aethomys		2012
AB844339	Rodent Paramyxovirus LR11-142		530	GenBank	partial		Zambia	Arvicanthis sp.	Arvicanthis		2011
AB844340	Rodent Paramyxovirus LivR11-01		530	GenBank	partial		Zambia	Crocidura hirta	Crocidura		2011
AB844341	Rodent Paramyxovirus LivR11-22		1787	GenBank	partial		Zambia	Crocidura hirta	Crocidura		2011
AB844342	Rodent Paramyxovirus LR11-51		530	GenBank	partial		Zambia	Crocidura hirta	Crocidura		2011
AB844343	Rodent Paramyxovirus LR11-168		1793	GenBank	partial		Zambia	Crocidura hirta	Crocidura		2011
AB844344	Rodent Paramyxovirus MpR12-01		1787	GenBank	partial		Zambia	Crocidura hirta	Crocidura		2012
AB844345	Rodent Paramyxovirus MpR12-06		1787	GenBank	partial		Zambia	Crocidura hirta	Crocidura		2012
AB844346	Rodent Paramyxovirus MpR12-12		1787	GenBank	partial		Zambia	Crocidura hirta	Crocidura		2012
AB844347	Rodent Paramyxovirus MpR12-58		1787	GenBank	partial		Zambia	Crocidura hirta	Crocidura		2012
AB844348	Rodent Paramyxovirus MpR12-62		1787	GenBank	partial		Zambia	Crocidura hirta	Crocidura		2012
AB844349	Rodent Paramyxovirus LR11-60		1787	GenBank	partial		Zambia	Crocidura	Crocidura	Nonhuman Mammal	2011
AB844350	Rodent Paramyxovirus LR11-110		1787	GenBank	partial		Zambia	Crocidura	Crocidura	Nonhuman Mammal	2011
AB844351	Rodent Paramyxovirus LR11-126		530	GenBank	partial		Zambia	Crocidura	Crocidura	Nonhuman Mammal	2011
AB844352	Rodent Paramyxovirus LR11-80		530	GenBank	partial		Zambia	Gerbilliscus leucogaster	Gerbilliscus		2011
AB844353	Rodent Paramyxovirus LR11-23		530	GenBank	partial		Zambia	Grammomys sp.	Grammomys		2011
AB844354	Rodent Paramyxovirus LR11-171		530	GenBank	partial		Zambia	Hylomyscus	Hylomyscus		2011
AB844355	Rodent Paramyxovirus KasR11-03		530	GenBank	partial		Zambia	Mastomys talensis	Mastomys	Nonhuman Mammal	2011
AB844356	Rodent Paramyxovirus LivR10-19		530	GenBank	partial		Zambia	Mastomys talensis	Mastomys	Nonhuman Mammal	2010
AB844357	Rodent Paramyxovirus LivR10-20		530	GenBank	partial		Zambia	Mastomys talensis	Mastomys	Nonhuman Mammal	2010
AB844358	Rodent Paramyxovirus LivR10-27		1667	GenBank	partial		Zambia	Mastomys talensis	Mastomys	Nonhuman Mammal	2010
AB844359	Rodent Paramyxovirus LivR10-32		530	GenBank	partial		Zambia	Mastomys talensis	Mastomys	Nonhuman Mammal	2010
AB844360	Rodent Paramyxovirus LivR10-34		530	GenBank	partial		Zambia	Mastomys talensis	Mastomys	Nonhuman Mammal	2010
AB844361	Rodent Paramyxovirus LivR10-62		530	GenBank	partial		Zambia	Mastomys talensis	Mastomys	Nonhuman Mammal	2010
AB844362	Rodent Paramyxovirus LivR10-63		530	GenBank	partial		Zambia	Mastomys talensis	Mastomys	Nonhuman Mammal	2010
AB844363	Rodent Paramyxovirus LivR11-15		530	GenBank	partial		Zambia	Mastomys talensis	Mastomys	Nonhuman Mammal	2011
AB844364	Rodent Paramyxovirus LivR11-17		530	GenBank	partial		Zambia	Mastomys talensis	Mastomys	Nonhuman Mammal	2011
AB844365	Rodent Paramyxovirus LivR11-30		530	GenBank	partial		Zambia	Mastomys talensis	Mastomys	Nonhuman Mammal	2011
AB844366	Rodent Paramyxovirus LivR11-36		530	GenBank	partial		Zambia	Mastomys talensis	Mastomys	Nonhuman Mammal	2011
AB844367	Rodent Paramyxovirus LivR11-45		1673	GenBank	partial		Zambia	Mastomys talensis	Mastomys	Nonhuman Mammal	2011
AB844368	Rodent Paramyxovirus LivR11-46		530	GenBank	partial		Zambia	Mastomys talensis	Mastomys	Nonhuman Mammal	2011
AB844369	Rodent Paramyxovirus LivR11-48		1673	GenBank	partial		Zambia	Mastomys talensis	Mastomys	Nonhuman Mammal	2011
AB844370	Rodent Paramyxovirus LR10-01		530	GenBank	partial		Zambia	Mastomys talensis	Mastomys	Nonhuman Mammal	2010
AB844371	Rodent Paramyxovirus LR10-40		530	GenBank	partial		Zambia	Mastomys talensis	Mastomys	Nonhuman Mammal	2010
AB844372	Rodent Paramyxovirus LR10-44		530	GenBank	partial		Zambia	Mastomys talensis	Mastomys	Nonhuman Mammal	2010
AB844373	Rodent Paramyxovirus LR10-48		530	GenBank	partial		Zambia	Mastomys talensis	Mastomys	Nonhuman Mammal	2010
AB844374	Rodent Paramyxovirus LR10-51		530	GenBank	partial		Zambia	Mastomys talensis	Mastomys	Nonhuman Mammal	2010
AB844375	Rodent Paramyxovirus LR10-80		530	GenBank	partial		Zambia	Mastomys talensis	Mastomys	Nonhuman Mammal	2010
AB844376	Rodent Paramyxovirus LR11-15		1667	GenBank	partial		Zambia	Mastomys talensis	Mastomys	Nonhuman Mammal	2011
AB844377	Rodent Paramyxovirus LR11-30		530	GenBank	partial		Zambia	Mastomys talensis	Mastomys	Nonhuman Mammal	2011
AB844378	Rodent Paramyxovirus LR11-42		1667	GenBank	partial		Zambia	Mastomys talensis	Mastomys	Nonhuman Mammal	2011
AB844379	Rodent Paramyxovirus LR11-48		530	GenBank	partial		Zambia	Mastomys talensis	Mastomys	Nonhuman Mammal	2011
AB844380	Rodent Paramyxovirus LR11-49		530	GenBank	partial		Zambia	Mastomys talensis	Mastomys	Nonhuman Mammal	2011
AB844381	Rodent Paramyxovirus LR11-59		530	GenBank	partial		Zambia	Mastomys talensis	Mastomys	Nonhuman Mammal	2011
AB844382	Rodent Paramyxovirus LR11-63		1649	GenBank	partial		Zambia	Mastomys talensis	Mastomys	Nonhuman Mammal	2011
AB844383	Rodent Paramyxovirus LR11-66		530	GenBank	partial		Zambia	Mastomys talensis	Mastomys	Nonhuman Mammal	2011
AB844384	Rodent Paramyxovirus LR11-67		1667	GenBank	partial		Zambia	Mastomys talensis	Mastomys	Nonhuman Mammal	2011
AB844385	Rodent Paramyxovirus LR11-68		530	GenBank	partial		Zambia	Mastomys talensis	Mastomys	Nonhuman Mammal	2011
AB844386	Rodent Paramyxovirus LR11-73		530	GenBank	partial		Zambia	Mastomys talensis	Mastomys	Nonhuman Mammal	2011
AB844387	Rodent Paramyxovirus LR11-76		530	GenBank	partial		Zambia	Mastomys talensis	Mastomys	Nonhuman Mammal	2011
AB844388	Rodent Paramyxovirus LR11-77		1667	GenBank	partial		Zambia	Mastomys talensis	Mastomys	Nonhuman Mammal	2011
AB844389	Rodent Paramyxovirus LR11-81		530	GenBank	partial		Zambia	Mastomys talensis	Mastomys	Nonhuman Mammal	2011
AB844390	Rodent Paramyxovirus LR11-85		530	GenBank	partial		Zambia	Mastomys talensis	Mastomys	Nonhuman Mammal	2011
AB844391	Rodent Paramyxovirus LR11-87		1667	GenBank	partial		Zambia	Mastomys talensis	Mastomys	Nonhuman Mammal	2011
AB844392	Rodent Paramyxovirus LR11-88		530	GenBank	partial		Zambia	Mastomys talensis	Mastomys	Nonhuman Mammal	2011
AB844393	Rodent Paramyxovirus LR11-90		530	GenBank	partial		Zambia	Mastomys talensis	Mastomys	Nonhuman Mammal	2011
AB844394	Rodent Paramyxovirus LR11-91		530	GenBank	partial		Zambia	Mastomys talensis	Mastomys	Nonhuman Mammal	2011
AB844395	Rodent Paramyxovirus LR11-92		1649	GenBank	partial		Zambia	Mastomys talensis	Mastomys	Nonhuman Mammal	2011
AB844396	Rodent Paramyxovirus LR11-93		1667	GenBank	partial		Zambia	Mastomys talensis	Mastomys	Nonhuman Mammal	2011
AB844397	Rodent Paramyxovirus LR11-94		530	GenBank	partial		Zambia	Mastomys talensis	Mastomys	Nonhuman Mammal	2011
AB844398	Rodent Paramyxovirus LR11-97		1667	GenBank	partial		Zambia	Mastomys talensis	Mastomys	Nonhuman Mammal	2011
AB844399	Rodent Paramyxovirus LR11-100		530	GenBank	partial		Zambia	Mastomys talensis	Mastomys	Nonhuman Mammal	2011
AB844400	Rodent Paramyxovirus LR11-101		530	GenBank	partial		Zambia	Mastomys talensis	Mastomys	Nonhuman Mammal	2011
AB844401	Rodent Paramyxovirus LR11-104		1649	GenBank	partial		Zambia	Mastomys talensis	Mastomys	Nonhuman Mammal	2011
AB844402	Rodent Paramyxovirus LR11-105		530	GenBank	partial		Zambia	Mastomys talensis	Mastomys	Nonhuman Mammal	2011
AB844403	Rodent Paramyxovirus LR11-132		530	GenBank	partial		Zambia	Mastomys talensis	Mastomys	Nonhuman Mammal	2011
AB844404	Rodent Paramyxovirus LR11-134		1649	GenBank	partial		Zambia	Mastomys talensis	Mastomys	Nonhuman Mammal	2011
AB844405	Rodent Paramyxovirus LR11-135		530	GenBank	partial		Zambia	Mastomys talensis	Mastomys	Nonhuman Mammal	2011
AB844406	Rodent Paramyxovirus LR11-136		1667	GenBank	partial		Zambia	Mastomys talensis	Mastomys	Nonhuman Mammal	2011
AB844407	Rodent Paramyxovirus LR11-138		1649	GenBank	partial		Zambia	Mastomys talensis	Mastomys	Nonhuman Mammal	2011
AB844408	Rodent Paramyxovirus LR11-139		530	GenBank	partial		Zambia	Mastomys talensis	Mastomys	Nonhuman Mammal	2011
AB844409	Rodent Paramyxovirus LR11-140		530	GenBank	partial		Zambia	Mastomys talensis	Mastomys	Nonhuman Mammal	2011
AB844410	Rodent Paramyxovirus LR11-146		530	GenBank	partial		Zambia	Mastomys talensis	Mastomys	Nonhuman Mammal	2011
AB844411	Rodent Paramyxovirus LR11-148		530	GenBank	partial		Zambia	Mastomys talensis	Mastomys	Nonhuman Mammal	2011
AB844412	Rodent Paramyxovirus LR11-149		530	GenBank	partial		Zambia	Mastomys talensis	Mastomys	Nonhuman Mammal	2011
AB844413	Rodent Paramyxovirus LR11-152		1667	GenBank	partial		Zambia	Mastomys talensis	Mastomys	Nonhuman Mammal	2011
AB844414	Rodent Paramyxovirus LR11-154		530	GenBank	partial		Zambia	Mastomys talensis	Mastomys	Nonhuman Mammal	2011
AB844415	Rodent Paramyxovirus LR11-157		530	GenBank	partial		Zambia	Mastomys talensis	Mastomys	Nonhuman Mammal	2011
AB844416	Rodent Paramyxovirus LR11-172		530	GenBank	partial		Zambia	Mastomys talensis	Mastomys	Nonhuman Mammal	2011
AB844417	Rodent Paramyxovirus MpR12-07		530	GenBank	partial		Zambia	Mastomys talensis	Mastomys	Nonhuman Mammal	2012
AB844418	Rodent Paramyxovirus MpR12-10		530	GenBank	partial		Zambia	Mastomys talensis	Mastomys	Nonhuman Mammal	2012
AB844419	Rodent Paramyxovirus MpR12-19		530	GenBank	partial		Zambia	Mastomys talensis	Mastomys	Nonhuman Mammal	2012
AB844420	Rodent Paramyxovirus MpR12-48		530	GenBank	partial		Zambia	Mastomys talensis	Mastomys	Nonhuman Mammal	2012
AB844421	Rodent Paramyxovirus MpR12-51		530	GenBank	partial		Zambia	Mastomys talensis	Mastomys	Nonhuman Mammal	2012
AB844422	Rodent Paramyxovirus MpR12-59		1667	GenBank	partial		Zambia	Mastomys talensis	Mastomys	Nonhuman Mammal	2012
AB844423	Rodent Paramyxovirus MpR12-67		530	GenBank	partial		Zambia	Mastomys talensis	Mastomys	Nonhuman Mammal	2012
AB844424	Rodent Paramyxovirus LR10-34		1595	GenBank	partial		Zambia	Mus minutoides	Mus		2010
AB844425	Rodent Paramyxovirus LR11-22		1595	GenBank	partial		Zambia	Mus minutoides	Mus		2011
AB844426	Rodent Paramyxovirus LivR10-73		1787	GenBank	partial		Zambia	Rattus rattus	Rattus	Nonhuman Mammal	2010
AB844427	Rodent Paramyxovirus LivR10-74		1667	GenBank	partial		Zambia	Rattus rattus	Rattus	Nonhuman Mammal	2010
AB844428	Rodent Paramyxovirus MpR12-55		530	GenBank	partial		Zambia	Saccostomus sp.	Saccostomus		2012
AB844429	Rodent Paramyxovirus MpR12-52		530	GenBank	partial		Zambia	Steatomys sp.	Steatomys		2012
AB853066	Respirovirus laryngotracheitidis	Respirovirus	222	GenBank	partial		Japan	Homo sapiens	Homo	Human	2012
AB853067	Respirovirus laryngotracheitidis	Respirovirus	222	GenBank	partial		Japan	Homo sapiens	Homo	Human	2012
AB853068	Respirovirus laryngotracheitidis	Respirovirus	222	GenBank	partial		Japan	Homo sapiens	Homo	Human	2012
AB853092	Bat Paramyxovirus Eid_hel/ZFB08-07/Zambia/2008		530	GenBank	partial		Zambia	Eidolon helvum	Eidolon	Nonhuman Mammal	2008
AB853093	Bat Paramyxovirus Eid_hel/ZFB09-05/Zambia/2009		530	GenBank	partial		Zambia	Eidolon helvum	Eidolon	Nonhuman Mammal	2009
AB853094	Bat Paramyxovirus Eid_hel/ZFB09-07/Zambia/2009		530	GenBank	partial		Zambia	Eidolon helvum	Eidolon	Nonhuman Mammal	2009
AB853095	Bat Paramyxovirus Eid_hel/ZFB09-24/Zambia/2009		530	GenBank	partial		Zambia	Eidolon helvum	Eidolon	Nonhuman Mammal	2009
AB853096	Bat Paramyxovirus Eid_hel/ZFB09-32/Zambia/2009		530	GenBank	partial		Zambia	Eidolon helvum	Eidolon	Nonhuman Mammal	2009
AB853097	Bat Paramyxovirus Eid_hel/ZFB09-39/Zambia/2009		530	GenBank	partial		Zambia	Eidolon helvum	Eidolon	Nonhuman Mammal	2009
AB853098	Bat Paramyxovirus Eid_hel/ZFB09-43/Zambia/2009		530	GenBank	partial		Zambia	Eidolon helvum	Eidolon	Nonhuman Mammal	2009
AB853099	Bat Paramyxovirus Eid_hel/ZFB09-51/Zambia/2009		530	GenBank	partial		Zambia	Eidolon helvum	Eidolon	Nonhuman Mammal	2009
AB853100	Bat Paramyxovirus Eid_hel/ZFB10-03/Zambia/2010		530	GenBank	partial		Zambia	Eidolon helvum	Eidolon	Nonhuman Mammal	2010
AB853101	Bat Paramyxovirus Eid_hel/ZFB10-07/Zambia/2010		530	GenBank	partial		Zambia	Eidolon helvum	Eidolon	Nonhuman Mammal	2010
AB853102	Bat Paramyxovirus Eid_hel/ZFB10-14/Zambia/2010		530	GenBank	partial		Zambia	Eidolon helvum	Eidolon	Nonhuman Mammal	2010
AB853103	Bat Paramyxovirus Eid_hel/ZFB10-22/Zambia/2010		530	GenBank	partial		Zambia	Eidolon helvum	Eidolon	Nonhuman Mammal	2010
AB853104	Bat Paramyxovirus Eid_hel/ZFB10-23/Zambia/2010		530	GenBank	partial		Zambia	Eidolon helvum	Eidolon	Nonhuman Mammal	2010
AB853105	Bat Paramyxovirus Eid_hel/ZFB10-24/Zambia/2010		530	GenBank	partial		Zambia	Eidolon helvum	Eidolon	Nonhuman Mammal	2010
AB853106	Bat Paramyxovirus Eid_hel/ZFB10-26/Zambia/2010		530	GenBank	partial		Zambia	Eidolon helvum	Eidolon	Nonhuman Mammal	2010
AB853107	Bat Paramyxovirus Eid_hel/ZFB10-27/Zambia/2010		530	GenBank	partial		Zambia	Eidolon helvum	Eidolon	Nonhuman Mammal	2010
AB853108	Bat Paramyxovirus Eid_hel/ZFB10-39/Zambia/2010		530	GenBank	partial		Zambia	Eidolon helvum	Eidolon	Nonhuman Mammal	2010
AB853109	Bat Paramyxovirus Eid_hel/ZFB10-42/Zambia/2010		530	GenBank	partial		Zambia	Eidolon helvum	Eidolon	Nonhuman Mammal	2010
AB853110	Bat Paramyxovirus Eid_hel/ZFB11-30/Zambia/2011		530	GenBank	partial		Zambia	Eidolon helvum	Eidolon	Nonhuman Mammal	2011
AB853111	Bat Paramyxovirus Eid_hel/ZFB11-35/Zambia/2011		530	GenBank	partial		Zambia	Eidolon helvum	Eidolon	Nonhuman Mammal	2011
AB853112	Bat Paramyxovirus Eid_hel/ZFB11-60/Zambia/2011		530	GenBank	partial		Zambia	Eidolon helvum	Eidolon	Nonhuman Mammal	2011
AB853113	Bat Paramyxovirus Eid_hel/ZFB11-66/Zambia/2011		530	GenBank	partial		Zambia	Eidolon helvum	Eidolon	Nonhuman Mammal	2011
AB853114	Bat Paramyxovirus Eid_hel/ZFB11-76/Zambia/2011		530	GenBank	partial		Zambia	Eidolon helvum	Eidolon	Nonhuman Mammal	2011
AB853115	Bat Paramyxovirus Eid_hel/ZFB11-88/Zambia/2011		530	GenBank	partial		Zambia	Eidolon helvum	Eidolon	Nonhuman Mammal	2011
AB853116	Bat Paramyxovirus Eid_hel/ZFB11-91/Zambia/2011		530	GenBank	partial		Zambia	Eidolon helvum	Eidolon	Nonhuman Mammal	2011
AB853329	Orthoavulavirus javaense	Orthoavulavirus	1792	GenBank	partial		Japan	Gallus gallus	Gallus	Avian	2002
AB853926	Orthoavulavirus javaense	Orthoavulavirus	15192	GenBank	complete		Japan	Gallus gallus	Gallus	Avian	1969
AB853927	Orthoavulavirus javaense	Orthoavulavirus	15192	GenBank	complete		Japan	Gallus gallus	Gallus	Avian	1999
AB853928	Orthoavulavirus javaense	Orthoavulavirus	15192	GenBank	complete		Japan	Gallus gallus	Gallus	Avian	1987
AB853929	Orthoavulavirus javaense	Orthoavulavirus	1792	GenBank	partial		Japan	Gallus gallus	Gallus	Avian	2002
AB853930	Orthoavulavirus javaense	Orthoavulavirus	1792	GenBank	partial		Japan	Gallus gallus	Gallus	Avian	2002
AB853931	Orthoavulavirus javaense	Orthoavulavirus	1792	GenBank	partial		Japan	Gallus gallus	Gallus	Avian	2001
AB853932	Orthoavulavirus javaense	Orthoavulavirus	1792	GenBank	partial		Japan	Gallus gallus	Gallus	Avian	2002
AB853933	Orthoavulavirus javaense	Orthoavulavirus	1792	GenBank	partial		Japan	Gallus gallus	Gallus	Avian	2002
AB854734	Orthoavulavirus javaense	Orthoavulavirus	757	GenBank	partial		Japan	Gallus gallus	Gallus	Avian	2001
AB854735	Orthoavulavirus javaense	Orthoavulavirus	705	GenBank	partial		Japan	Gallus gallus	Gallus	Avian	2001
AB854736	Orthoavulavirus javaense	Orthoavulavirus	753	GenBank	partial		Japan	Gallus gallus	Gallus	Avian	2002
AB854737	Orthoavulavirus javaense	Orthoavulavirus	725	GenBank	partial		Japan	Gallus gallus	Gallus	Avian	2002
AB854738	Orthoavulavirus javaense	Orthoavulavirus	768	GenBank	partial		Japan	Gallus gallus	Gallus	Avian	2002
AB854739	Orthoavulavirus javaense	Orthoavulavirus	705	GenBank	partial		Japan	Gallus gallus	Gallus	Avian	2002
AB854740	Orthoavulavirus javaense	Orthoavulavirus	743	GenBank	partial		Japan	Gallus gallus	Gallus	Avian	2002
AB854741	Orthoavulavirus javaense	Orthoavulavirus	706	GenBank	partial		Japan	Gallus gallus	Gallus	Avian	2002
AB854742	Orthoavulavirus javaense	Orthoavulavirus	723	GenBank	partial		Japan	Gallus gallus	Gallus	Avian	2002
AB854743	Orthoavulavirus javaense	Orthoavulavirus	706	GenBank	partial		Japan	Gallus gallus	Gallus	Avian	2002
AB854744	Orthoavulavirus javaense	Orthoavulavirus	768	GenBank	partial		Japan	Gallus gallus	Gallus	Avian	2002
AB854745	Orthoavulavirus javaense	Orthoavulavirus	725	GenBank	partial		Japan	Gallus gallus	Gallus	Avian	2002
AB854746	Morbillivirus hominis	Morbillivirus	456	GenBank	partial		Japan	Homo sapiens	Homo	Human	2013
AB854747	Morbillivirus hominis	Morbillivirus	456	GenBank	partial		Japan	Homo sapiens	Homo	Human	2013
AB854748	Morbillivirus hominis	Morbillivirus	456	GenBank	partial		Japan	Homo sapiens	Homo	Human	2013
AB854749	Morbillivirus hominis	Morbillivirus	456	GenBank	partial		Japan	Homo sapiens	Homo	Human	2013
AB854750	Morbillivirus hominis	Morbillivirus	456	GenBank	partial		Japan	Homo sapiens	Homo	Human	2013
AB854751	Morbillivirus hominis	Morbillivirus	456	GenBank	partial		Japan	Homo sapiens	Homo	Human	2013
AB854752	Morbillivirus hominis	Morbillivirus	456	GenBank	partial		Japan	Homo sapiens	Homo	Human	2013
AB855653	Respirovirus muris	Respirovirus	15384	GenBank	complete			Mus musculus	Mus	Nonhuman Mammal
AB855654	Respirovirus muris	Respirovirus	15384	GenBank	complete			Mus musculus	Mus	Nonhuman Mammal
AB855655	Respirovirus muris	Respirovirus	15384	GenBank	complete			Mus musculus	Mus	Nonhuman Mammal
AB856418	Morbillivirus hominis	Morbillivirus	498	GenBank	partial		Japan	Homo sapiens	Homo	Human	2013
AB856846	Respirovirus muris	Respirovirus	1380	GenBank	partial			Mus musculus	Mus	Nonhuman Mammal
AB858995	Orthoavulavirus javaense	Orthoavulavirus	1662	GenBank	partial		China	Anser cygnoides	Anser	Avian	2013
AB858996	Orthoavulavirus javaense	Orthoavulavirus	1662	GenBank	partial		China	As poecilorhyncha	As	Avian	2013
AB858997	Orthoavulavirus javaense	Orthoavulavirus	1662	GenBank	partial		China	Anser cygnoides	Anser	Avian	2013
AB858998	Orthoavulavirus javaense	Orthoavulavirus	1662	GenBank	partial		China	As poecilorhyncha	As	Avian	2013
AB858999	Orthoavulavirus javaense	Orthoavulavirus	1662	GenBank	partial		China	As poecilorhyncha	As	Avian	2013
AB859000	Orthoavulavirus javaense	Orthoavulavirus	1662	GenBank	partial		China	Gallus gallus	Gallus	Avian	2013
AB859001	Orthoavulavirus javaense	Orthoavulavirus	1662	GenBank	partial		China	As poecilorhyncha	As	Avian	2013
AB859002	Orthoavulavirus javaense	Orthoavulavirus	1662	GenBank	partial		China	Gallus gallus	Gallus	Avian	2013
AB859003	Orthoavulavirus javaense	Orthoavulavirus	2001	GenBank	partial		China	Anser cygnoides	Anser	Avian	2013
AB859004	Orthoavulavirus javaense	Orthoavulavirus	2001	GenBank	partial		China	As poecilorhyncha	As	Avian	2013
AB859005	Orthoavulavirus javaense	Orthoavulavirus	2001	GenBank	partial		China	Anser cygnoides	Anser	Avian	2013
AB859006	Orthoavulavirus javaense	Orthoavulavirus	2001	GenBank	partial		China	As poecilorhyncha	As	Avian	2013
AB859007	Orthoavulavirus javaense	Orthoavulavirus	2001	GenBank	partial		China	As poecilorhyncha	As	Avian	2013
AB859008	Orthoavulavirus javaense	Orthoavulavirus	2001	GenBank	partial		China	Gallus gallus	Gallus	Avian	2013
AB859009	Orthoavulavirus javaense	Orthoavulavirus	2001	GenBank	partial		China	As poecilorhyncha	As	Avian	2013
AB859010	Orthoavulavirus javaense	Orthoavulavirus	2001	GenBank	partial		China	Gallus gallus	Gallus	Avian	2013
AB860326	Morbillivirus hominis	Morbillivirus	450	GenBank	partial		Japan	Homo sapiens	Homo	Human	2013
AB863742	Orthoavulavirus javaense	Orthoavulavirus	592	GenBank	partial		Egypt	Gallus gallus	Gallus	Avian	2012
AB871422	Orthoavulavirus javaense	Orthoavulavirus	641	GenBank	partial		Egypt	Gallus gallus	Gallus	Avian	2011
AB871423	Orthoavulavirus javaense	Orthoavulavirus	633	GenBank	partial		Egypt	Gallus gallus	Gallus	Avian	2012
AB871424	Orthoavulavirus javaense	Orthoavulavirus	640	GenBank	partial		Egypt	Gallus gallus	Gallus	Avian	2012
AB871425	Orthoavulavirus javaense	Orthoavulavirus	630	GenBank	partial		Egypt	Gallus gallus	Gallus	Avian	2011
AB871426	Orthoavulavirus javaense	Orthoavulavirus	632	GenBank	partial		Egypt	Gallus gallus	Gallus	Avian	2011
AB871427	Orthoavulavirus javaense	Orthoavulavirus	597	GenBank	partial		Egypt	Gallus gallus	Gallus	Avian	2012
AB871428	Orthoavulavirus javaense	Orthoavulavirus	630	GenBank	partial		Egypt	Gallus gallus	Gallus	Avian	2011
AB871655	Orthoavulavirus javaense	Orthoavulavirus	1792	GenBank	partial		Japan	As platyrhynchos	As	Avian	2006
AB871656	Orthoavulavirus javaense	Orthoavulavirus	1792	GenBank	partial		Japan	As platyrhynchos	As	Avian	2009
AB871657	Orthoavulavirus javaense	Orthoavulavirus	1792	GenBank	partial		Japan	As platyrhynchos	As	Avian	2009
AB871658	Orthoavulavirus javaense	Orthoavulavirus	565	GenBank	partial		Japan	As platyrhynchos	As	Avian	2006
AB871659	Orthoavulavirus javaense	Orthoavulavirus	565	GenBank	partial		Japan	As platyrhynchos	As	Avian	2006
AB871660	Orthoavulavirus javaense	Orthoavulavirus	565	GenBank	partial		Japan	As platyrhynchos	As	Avian	2011
AB871661	Orthoavulavirus javaense	Orthoavulavirus	565	GenBank	partial		Japan	As platyrhynchos	As	Avian	2010
AB871662	Orthoavulavirus javaense	Orthoavulavirus	565	GenBank	partial		Japan	As platyrhynchos	As	Avian	2010
AB871663	Orthoavulavirus javaense	Orthoavulavirus	565	GenBank	partial		Japan	As platyrhynchos	As	Avian	2006
AB871664	Orthoavulavirus javaense	Orthoavulavirus	565	GenBank	partial		Japan	As platyrhynchos	As	Avian	2007
AB871665	Orthoavulavirus javaense	Orthoavulavirus	565	GenBank	partial		Japan	As platyrhynchos	As	Avian	2010
AB871666	Orthoavulavirus javaense	Orthoavulavirus	565	GenBank	partial		Japan	As platyrhynchos	As	Avian	2010
AB871667	Orthoavulavirus javaense	Orthoavulavirus	565	GenBank	partial		Japan	As platyrhynchos	As	Avian	2010
AB871668	Orthoavulavirus javaense	Orthoavulavirus	565	GenBank	partial		Japan	As platyrhynchos	As	Avian	2010
AB871669	Orthoavulavirus javaense	Orthoavulavirus	565	GenBank	partial		Japan	As platyrhynchos	As	Avian	2010
AB871670	Orthoavulavirus javaense	Orthoavulavirus	558	GenBank	partial		Japan	Cygnus columbianus	Cygnus	Avian	2007
AB897869	Respirovirus laryngotracheitidis	Respirovirus	1233	GenBank	partial		Japan	Homo sapiens	Homo	Human	2012
AB897870	Respirovirus laryngotracheitidis	Respirovirus	1233	GenBank	partial		Japan	Homo sapiens	Homo	Human	2012
AB897871	Respirovirus laryngotracheitidis	Respirovirus	1233	GenBank	partial		Japan	Homo sapiens	Homo	Human	2012
AB897872	Respirovirus laryngotracheitidis	Respirovirus	1233	GenBank	partial		Japan	Homo sapiens	Homo	Human	2012
AB897873	Respirovirus laryngotracheitidis	Respirovirus	1233	GenBank	partial		Japan	Homo sapiens	Homo	Human	2012
AB897874	Respirovirus laryngotracheitidis	Respirovirus	1233	GenBank	partial		Japan	Homo sapiens	Homo	Human	2012
AB897875	Respirovirus laryngotracheitidis	Respirovirus	1233	GenBank	partial		Japan	Homo sapiens	Homo	Human	2012
AB897876	Respirovirus laryngotracheitidis	Respirovirus	1233	GenBank	partial		Japan	Homo sapiens	Homo	Human	2012
AB904527	Orthorubulavirus parotitidis	Orthorubulavirus	316	GenBank	partial		Japan	Homo sapiens	Homo	Human	2006
AB904528	Orthorubulavirus parotitidis	Orthorubulavirus	316	GenBank	partial		Japan	Homo sapiens	Homo	Human	2006
AB904529	Orthorubulavirus parotitidis	Orthorubulavirus	316	GenBank	partial		Japan	Homo sapiens	Homo	Human	2006
AB904530	Orthorubulavirus parotitidis	Orthorubulavirus	316	GenBank	partial		Japan	Homo sapiens	Homo	Human	2006
AB904531	Orthorubulavirus parotitidis	Orthorubulavirus	316	GenBank	partial		Japan	Homo sapiens	Homo	Human	2006
AB904532	Orthorubulavirus parotitidis	Orthorubulavirus	316	GenBank	partial		Japan	Homo sapiens	Homo	Human	2006
AB904533	Orthorubulavirus parotitidis	Orthorubulavirus	316	GenBank	partial		Japan	Homo sapiens	Homo	Human	2006
AB904534	Orthorubulavirus parotitidis	Orthorubulavirus	316	GenBank	partial		Japan	Homo sapiens	Homo	Human	2006
AB904535	Orthorubulavirus parotitidis	Orthorubulavirus	316	GenBank	partial		Japan	Homo sapiens	Homo	Human	2006
AB904536	Orthorubulavirus parotitidis	Orthorubulavirus	316	GenBank	partial		Japan	Homo sapiens	Homo	Human	2006
AB904537	Orthorubulavirus parotitidis	Orthorubulavirus	316	GenBank	partial		Japan	Homo sapiens	Homo	Human	2006
AB904538	Orthorubulavirus parotitidis	Orthorubulavirus	316	GenBank	partial		Japan	Homo sapiens	Homo	Human	2006
AB904539	Orthorubulavirus parotitidis	Orthorubulavirus	316	GenBank	partial		Japan	Homo sapiens	Homo	Human	2006
AB904540	Orthorubulavirus parotitidis	Orthorubulavirus	316	GenBank	partial		Japan	Homo sapiens	Homo	Human	2006
AB904541	Orthorubulavirus parotitidis	Orthorubulavirus	316	GenBank	partial		Japan	Homo sapiens	Homo	Human	2006
AB904542	Orthorubulavirus parotitidis	Orthorubulavirus	316	GenBank	partial		Japan	Homo sapiens	Homo	Human	2006
AB904543	Orthorubulavirus parotitidis	Orthorubulavirus	316	GenBank	partial		Japan	Homo sapiens	Homo	Human	2006
AB904544	Orthorubulavirus parotitidis	Orthorubulavirus	316	GenBank	partial		Japan	Homo sapiens	Homo	Human	2006
AB904545	Orthorubulavirus parotitidis	Orthorubulavirus	316	GenBank	partial		Japan	Homo sapiens	Homo	Human	2006
AB904546	Orthorubulavirus parotitidis	Orthorubulavirus	316	GenBank	partial		Japan	Homo sapiens	Homo	Human	2006
AB904547	Orthorubulavirus parotitidis	Orthorubulavirus	316	GenBank	partial		Japan	Homo sapiens	Homo	Human	2006
AB904548	Orthorubulavirus parotitidis	Orthorubulavirus	316	GenBank	partial		Japan	Homo sapiens	Homo	Human	2006
AB904549	Orthorubulavirus parotitidis	Orthorubulavirus	316	GenBank	partial		Japan	Homo sapiens	Homo	Human	2006
AB904550	Orthorubulavirus parotitidis	Orthorubulavirus	316	GenBank	partial		Japan	Homo sapiens	Homo	Human	2006
AB904551	Orthorubulavirus parotitidis	Orthorubulavirus	316	GenBank	partial		Japan	Homo sapiens	Homo	Human	2006
AB904552	Orthorubulavirus parotitidis	Orthorubulavirus	316	GenBank	partial		Japan	Homo sapiens	Homo	Human	2006
AB904553	Orthorubulavirus parotitidis	Orthorubulavirus	316	GenBank	partial		Japan	Homo sapiens	Homo	Human	2006
AB904554	Orthorubulavirus parotitidis	Orthorubulavirus	316	GenBank	partial		Japan	Homo sapiens	Homo	Human	2006
AB904555	Orthorubulavirus parotitidis	Orthorubulavirus	316	GenBank	partial		Japan	Homo sapiens	Homo	Human	2006
AB904556	Orthorubulavirus parotitidis	Orthorubulavirus	316	GenBank	partial		Japan	Homo sapiens	Homo	Human	2006
AB904557	Orthorubulavirus parotitidis	Orthorubulavirus	316	GenBank	partial		Japan	Homo sapiens	Homo	Human	2006
AB904558	Orthorubulavirus parotitidis	Orthorubulavirus	316	GenBank	partial		Japan	Homo sapiens	Homo	Human	1991
AB904559	Orthorubulavirus parotitidis	Orthorubulavirus	316	GenBank	partial		Japan	Homo sapiens	Homo	Human	1996
AB904560	Orthorubulavirus parotitidis	Orthorubulavirus	316	GenBank	partial		Japan	Homo sapiens	Homo	Human	1998
AB904561	Orthorubulavirus parotitidis	Orthorubulavirus	316	GenBank	partial		Japan	Homo sapiens	Homo	Human	2001
AB904562	Orthorubulavirus parotitidis	Orthorubulavirus	316	GenBank	partial		Japan	Homo sapiens	Homo	Human	2004
AB904563	Orthorubulavirus parotitidis	Orthorubulavirus	316	GenBank	partial		Japan	Homo sapiens	Homo	Human	2004
AB904564	Orthorubulavirus parotitidis	Orthorubulavirus	316	GenBank	partial		Japan	Homo sapiens	Homo	Human	2004
AB904565	Orthorubulavirus parotitidis	Orthorubulavirus	316	GenBank	partial		Japan	Homo sapiens	Homo	Human	2004
AB904566	Orthorubulavirus parotitidis	Orthorubulavirus	316	GenBank	partial		Japan	Homo sapiens	Homo	Human	2004
AB904567	Orthorubulavirus parotitidis	Orthorubulavirus	316	GenBank	partial		Japan	Homo sapiens	Homo	Human	2009
AB904568	Orthorubulavirus parotitidis	Orthorubulavirus	316	GenBank	partial		Japan	Homo sapiens	Homo	Human	2010
AB904569	Orthorubulavirus parotitidis	Orthorubulavirus	316	GenBank	partial		Japan	Homo sapiens	Homo	Human	2010
AB904570	Orthorubulavirus parotitidis	Orthorubulavirus	316	GenBank	partial		Japan	Homo sapiens	Homo	Human	2010
AB904571	Orthorubulavirus parotitidis	Orthorubulavirus	316	GenBank	partial		Japan	Homo sapiens	Homo	Human	2010
AB904572	Orthorubulavirus parotitidis	Orthorubulavirus	316	GenBank	partial		Japan	Homo sapiens	Homo	Human	2010
AB904573	Orthorubulavirus parotitidis	Orthorubulavirus	316	GenBank	partial		Japan	Homo sapiens	Homo	Human	2010
AB904574	Orthorubulavirus parotitidis	Orthorubulavirus	316	GenBank	partial		Japan	Homo sapiens	Homo	Human	2010
AB904575	Orthorubulavirus parotitidis	Orthorubulavirus	316	GenBank	partial		Japan	Homo sapiens	Homo	Human	2010
AB904576	Orthorubulavirus parotitidis	Orthorubulavirus	316	GenBank	partial		Japan	Homo sapiens	Homo	Human	2010
AB904577	Orthorubulavirus parotitidis	Orthorubulavirus	316	GenBank	partial		Japan	Homo sapiens	Homo	Human	2010
AB904578	Orthorubulavirus parotitidis	Orthorubulavirus	316	GenBank	partial		Japan	Homo sapiens	Homo	Human	2010
AB904579	Orthorubulavirus parotitidis	Orthorubulavirus	316	GenBank	partial		Japan	Homo sapiens	Homo	Human	2010
AB904580	Orthorubulavirus parotitidis	Orthorubulavirus	316	GenBank	partial		Japan	Homo sapiens	Homo	Human	2010
AB904581	Orthorubulavirus parotitidis	Orthorubulavirus	316	GenBank	partial		Japan	Homo sapiens	Homo	Human	2010
AB904582	Orthorubulavirus parotitidis	Orthorubulavirus	316	GenBank	partial		Japan	Homo sapiens	Homo	Human	2010
AB904583	Orthorubulavirus parotitidis	Orthorubulavirus	316	GenBank	partial		Japan	Homo sapiens	Homo	Human	2010
AB904584	Orthorubulavirus parotitidis	Orthorubulavirus	316	GenBank	partial		Japan	Homo sapiens	Homo	Human	2010
AB904585	Orthorubulavirus parotitidis	Orthorubulavirus	316	GenBank	partial		Japan	Homo sapiens	Homo	Human	2010
AB904586	Orthorubulavirus parotitidis	Orthorubulavirus	316	GenBank	partial		Japan	Homo sapiens	Homo	Human	2010
AB904587	Orthorubulavirus parotitidis	Orthorubulavirus	316	GenBank	partial		Japan	Homo sapiens	Homo	Human	2010
AB904588	Orthorubulavirus parotitidis	Orthorubulavirus	316	GenBank	partial		Japan	Homo sapiens	Homo	Human	2010
AB904589	Orthorubulavirus parotitidis	Orthorubulavirus	316	GenBank	partial		Japan	Homo sapiens	Homo	Human	2010
AB904590	Orthorubulavirus parotitidis	Orthorubulavirus	316	GenBank	partial		Japan	Homo sapiens	Homo	Human	2010
AB904591	Orthorubulavirus parotitidis	Orthorubulavirus	316	GenBank	partial		Japan	Homo sapiens	Homo	Human	2010
AB904592	Orthorubulavirus parotitidis	Orthorubulavirus	316	GenBank	partial		Japan	Homo sapiens	Homo	Human	2010
AB904593	Orthorubulavirus parotitidis	Orthorubulavirus	316	GenBank	partial		Japan	Homo sapiens	Homo	Human	2010
AB904594	Orthorubulavirus parotitidis	Orthorubulavirus	316	GenBank	partial		Japan	Homo sapiens	Homo	Human	2010
AB904595	Orthorubulavirus parotitidis	Orthorubulavirus	316	GenBank	partial		Japan	Homo sapiens	Homo	Human	2010
AB904596	Orthorubulavirus parotitidis	Orthorubulavirus	316	GenBank	partial		Japan	Homo sapiens	Homo	Human	2010
AB904597	Orthorubulavirus parotitidis	Orthorubulavirus	316	GenBank	partial		Japan	Homo sapiens	Homo	Human	2010
AB904598	Orthorubulavirus parotitidis	Orthorubulavirus	316	GenBank	partial		Japan	Homo sapiens	Homo	Human	2010
AB904599	Orthorubulavirus parotitidis	Orthorubulavirus	316	GenBank	partial		Japan	Homo sapiens	Homo	Human	2010
AB904600	Orthorubulavirus parotitidis	Orthorubulavirus	316	GenBank	partial		Japan	Homo sapiens	Homo	Human	2010
AB904601	Orthorubulavirus parotitidis	Orthorubulavirus	316	GenBank	partial		Japan	Homo sapiens	Homo	Human	2010
AB904602	Orthorubulavirus parotitidis	Orthorubulavirus	316	GenBank	partial		Japan	Homo sapiens	Homo	Human	2010
AB904603	Orthorubulavirus parotitidis	Orthorubulavirus	316	GenBank	partial		Japan	Homo sapiens	Homo	Human	2010
AB904604	Orthorubulavirus parotitidis	Orthorubulavirus	316	GenBank	partial		Japan	Homo sapiens	Homo	Human	2011
AB904605	Orthorubulavirus parotitidis	Orthorubulavirus	316	GenBank	partial		Japan	Homo sapiens	Homo	Human	2011
AB904606	Orthorubulavirus parotitidis	Orthorubulavirus	316	GenBank	partial		Japan	Homo sapiens	Homo	Human	2011
[truncated: 67,021 more rows]

## Sheet: Appendix Table 2
Article DOI: https://doi.org/10.3201/eid3103.241134
EID cannot ensure accessibility for supplementary materials supplied by authors. Readers who have difficulty accessing supplementary content should contact the authors for assistance.
Genetic Diversity and Geographic Spread of Henipaviruses
Appendix Table 2. Henipavirus records involving mammal species
Host	Virus	HostTaxID	VirusTaxID	HostNCBIResolved	VirusNCBIResolved	ICTVRatified	HostGenus	HostFamily	HostOrder	HostClass	HostOriginal	VirusGenus	VirusFamily	VirusOrder	VirusClass	VirusOriginal	HostFlagID	DetectionMethod	DetectionOriginal	Database	DatabaseVersion	PublicationYear	ReferenceText	PMID	ReleaseYear	ReleaseMonth	ReleaseDay	CollectionYear	CollectionMonth	CollectionDay	AssocID	DatabaseDOI	Release_Date	Collection_Date	NCBIAccession
NA	NA	9788	260964	TRUE	TRUE	FALSE	NA	equidae	perissodactyla	mammalia	Equidae	henipavirus	paramyxoviridae	mononegavirales	monjiviricetes	Henipavirus	FALSE	Not specified	GLOBI	GLOBI	2021-02-03	NA	NA	NA	NA	NA	NA	NA	NA	NA	NA	NA	NA	NA	NA
NA	cedar henipavirus	9401	1979179	TRUE	TRUE	TRUE	pteropus	pteropodidae	chiroptera	mammalia	Pteropus	henipavirus	paramyxoviridae	mononegavirales	monjiviricetes	Cedar virus	FALSE	Not specified	GLOBI	GLOBI	2021-02-03	NA	NA	NA	NA	NA	NA	NA	NA	NA	NA	NA	NA	NA	NA
NA	cedar henipavirus	9401	1979179	TRUE	TRUE	TRUE	pteropus	pteropodidae	chiroptera	mammalia	Pteropus sp.	henipavirus	paramyxoviridae	mononegavirales	monjiviricetes	Cedar virus	FALSE	Not specified	GLOBI	GLOBI	2021-02-03	NA	NA	NA	NA	NA	NA	NA	NA	NA	NA	NA	NA	NA	NA
NA	hendra henipavirus	9397	63330	TRUE	TRUE	TRUE	NA	NA	chiroptera	mammalia	unclassified Chiroptera	henipavirus	paramyxoviridae	mononegavirales	monjiviricetes	Hendra henipavirus	FALSE	Not specified	GLOBI	GLOBI	2021-02-03	NA	NA	NA	NA	NA	NA	NA	NA	NA	NA	NA	NA	NA	NA
NA	hendra henipavirus	9401	63330	TRUE	TRUE	TRUE	pteropus	pteropodidae	chiroptera	mammalia	Pteropus	henipavirus	paramyxoviridae	mononegavirales	monjiviricetes	Hendra henipavirus	FALSE	Not specified	GLOBI	GLOBI	2021-02-03	NA	NA	NA	NA	NA	NA	NA	NA	NA	NA	NA	NA	NA	NA
NA	henipavirus hendraense	9397	3052223	TRUE	TRUE	FALSE	NA	NA	chiroptera	mammalia	Chiroptera	henipavirus	paramyxoviridae	mononegavirales	monjiviricetes	Henipavirus hendraense	FALSE	PCR/Sequencing	GenBank	GenBank	Aug2021FlatFile	NA	NA	NA	2011	10	18	2008	11	20	NA	NA	2011-10-18	2008-11-20	JN255814.1
NA	henipavirus hendraense	9397	3052223	TRUE	TRUE	FALSE	NA	NA	chiroptera	mammalia	Chiroptera	henipavirus	paramyxoviridae	mononegavirales	monjiviricetes	Henipavirus hendraense	FALSE	PCR/Sequencing	GenBank	GenBank	Aug2021FlatFile	NA	NA	NA	2011	10	18	2009	2	18	NA	NA	2011-10-18	2009-02-18	JN255816.1
NA	henipavirus hendraense	9397	3052223	TRUE	TRUE	FALSE	NA	NA	chiroptera	mammalia	Chiroptera	henipavirus	paramyxoviridae	mononegavirales	monjiviricetes	Henipavirus hendraense	FALSE	PCR/Sequencing	GenBank	GenBank	Aug2021FlatFile	NA	NA	NA	2011	10	18	2009	8	13	NA	NA	2011-10-18	2009-08-13	JN255801.1
NA	henipavirus hendraense	9397	3052223	TRUE	TRUE	FALSE	NA	NA	chiroptera	mammalia	Chiroptera	henipavirus	paramyxoviridae	mononegavirales	monjiviricetes	Henipavirus hendraense	FALSE	PCR/Sequencing	GenBank	GenBank	Aug2021FlatFile	NA	NA	NA	2011	10	18	2009	8	15	NA	NA	2011-10-18	2009-08-15	JN255800.1, JN255809.1
NA	henipavirus hendraense	9397	3052223	TRUE	TRUE	FALSE	NA	NA	chiroptera	mammalia	Chiroptera	henipavirus	paramyxoviridae	mononegavirales	monjiviricetes	Henipavirus hendraense	FALSE	PCR/Sequencing	GenBank	GenBank	Aug2021FlatFile	NA	NA	NA	2011	10	18	2009	8	24	NA	NA	2011-10-18	2009-08-24	JN255802.1, JN255808.1
NA	henipavirus hendraense	9397	3052223	TRUE	TRUE	FALSE	NA	NA	chiroptera	mammalia	Chiroptera	henipavirus	paramyxoviridae	mononegavirales	monjiviricetes	Henipavirus hendraense	FALSE	PCR/Sequencing	GenBank	GenBank	Aug2021FlatFile	NA	NA	NA	2011	10	18	2009	8	5	NA	NA	2011-10-18	2009-08-05	JN255803.1, JN255807.1
NA	henipavirus hendraense	9397	3052223	TRUE	TRUE	FALSE	NA	NA	chiroptera	mammalia	Chiroptera	henipavirus	paramyxoviridae	mononegavirales	monjiviricetes	Henipavirus hendraense	FALSE	PCR/Sequencing	GenBank	GenBank	Aug2021FlatFile	NA	NA	NA	2011	10	18	2010	3	23	NA	NA	2011-10-18	2010-03-23	JN255811.1
NA	henipavirus hendraense	9397	3052223	TRUE	TRUE	FALSE	NA	NA	chiroptera	mammalia	Chiroptera	henipavirus	paramyxoviridae	mononegavirales	monjiviricetes	Henipavirus hendraense	FALSE	PCR/Sequencing	GenBank	GenBank	Aug2021FlatFile	NA	NA	NA	2015	7	31	2011	NA	NA	NA	NA	2015-07-31	2011	KM275294.1
NA	henipavirus hendraense	9397	3052223	TRUE	TRUE	FALSE	NA	NA	chiroptera	mammalia	Chiroptera	henipavirus	paramyxoviridae	mononegavirales	monjiviricetes	Henipavirus hendraense	FALSE	PCR/Sequencing	GenBank	GenBank	Aug2021FlatFile	NA	NA	NA	2015	7	31	2011	10	NA	NA	NA	2015-07-31	2011-10	KM275320.1, KM275339.1
NA	henipavirus hendraense	9397	3052223	TRUE	TRUE	FALSE	NA	NA	chiroptera	mammalia	Chiroptera	henipavirus	paramyxoviridae	mononegavirales	monjiviricetes	Henipavirus hendraense	FALSE	PCR/Sequencing	GenBank	GenBank	Aug2021FlatFile	NA	NA	NA	2015	7	31	2011	11	NA	NA	NA	2015-07-31	2011-11	KM275321.1, KM275322.1, KM275323.1
NA	henipavirus hendraense	9397	3052223	TRUE	TRUE	FALSE	NA	NA	chiroptera	mammalia	Chiroptera	henipavirus	paramyxoviridae	mononegavirales	monjiviricetes	Henipavirus hendraense	FALSE	PCR/Sequencing	GenBank	GenBank	Aug2021FlatFile	NA	NA	NA	2015	7	31	2011	5	NA	NA	NA	2015-07-31	2011-05	KM275280.1, KM275281.1, KM275330.1
NA	henipavirus hendraense	9397	3052223	TRUE	TRUE	FALSE	NA	NA	chiroptera	mammalia	Chiroptera	henipavirus	paramyxoviridae	mononegavirales	monjiviricetes	Henipavirus hendraense	FALSE	PCR/Sequencing	GenBank	GenBank	Aug2021FlatFile	NA	NA	NA	2015	7	31	2011	7	NA	NA	NA	2015-07-31	2011-07	KM275282.1, KM275283.1, KM275284.1, KM275285.1, KM275286.1, KM275287.1, KM275288.1, KM275289.1, KM275290.1, KM275300.1, KM275301.1, KM275302.1, KM275303.1, KM275304.1, KM275305.1, KM275306.1, KM275307.1, KM275308.1, KM275309.1, KM275310.1, KM275311.1, KM275312.1, KM275313.1, KM275314.1, KM275315.1, KM275316.1, KM275317.1, KM275331.1, KM275332.1, KM275333.1, KM275341.1, KM275342.1
NA	henipavirus hendraense	9397	3052223	TRUE	TRUE	FALSE	NA	NA	chiroptera	mammalia	Chiroptera	henipavirus	paramyxoviridae	mononegavirales	monjiviricetes	Henipavirus hendraense	FALSE	PCR/Sequencing	GenBank	GenBank	Aug2021FlatFile	NA	NA	NA	2015	7	31	2011	8	NA	NA	NA	2015-07-31	2011-08	KM275291.1, KM275292.1, KM275293.1, KM275318.1, KM275334.1, KM275335.1, KM275336.1, KM275337.1, KM275338.1
NA	henipavirus hendraense	9397	3052223	TRUE	TRUE	FALSE	NA	NA	chiroptera	mammalia	Chiroptera	henipavirus	paramyxoviridae	mononegavirales	monjiviricetes	Henipavirus hendraense	FALSE	PCR/Sequencing	GenBank	GenBank	Aug2021FlatFile	NA	NA	NA	2015	7	31	2011	9	NA	NA	NA	2015-07-31	2011-09	KM275319.1
NA	henipavirus hendraense	9397	3052223	TRUE	TRUE	FALSE	NA	NA	chiroptera	mammalia	Chiroptera	henipavirus	paramyxoviridae	mononegavirales	monjiviricetes	Henipavirus hendraense	FALSE	PCR/Sequencing	GenBank	GenBank	Aug2021FlatFile	NA	NA	NA	2015	7	31	2012	1	NA	NA	NA	2015-07-31	2012-01	KM275328.1
NA	henipavirus hendraense	9397	3052223	TRUE	TRUE	FALSE	NA	NA	chiroptera	mammalia	Chiroptera	henipavirus	paramyxoviridae	mononegavirales	monjiviricetes	Henipavirus hendraense	FALSE	PCR/Sequencing	GenBank	GenBank	Aug2021FlatFile	NA	NA	NA	2015	7	31	2012	11	NA	NA	NA	2015-07-31	2012-11	KM275340.1
NA	henipavirus hendraense	9397	3052223	TRUE	TRUE	FALSE	NA	NA	chiroptera	mammalia	Chiroptera	henipavirus	paramyxoviridae	mononegavirales	monjiviricetes	Henipavirus hendraense	FALSE	PCR/Sequencing	GenBank	GenBank	Aug2021FlatFile	NA	NA	NA	2015	7	31	2012	4	NA	NA	NA	2015-07-31	2012-04	KM275326.1
NA	henipavirus hendraense	9397	3052223	TRUE	TRUE	FALSE	NA	NA	chiroptera	mammalia	Chiroptera	henipavirus	paramyxoviridae	mononegavirales	monjiviricetes	Henipavirus hendraense	FALSE	PCR/Sequencing	GenBank	GenBank	Aug2021FlatFile	NA	NA	NA	2015	7	31	2012	6	NA	NA	NA	2015-07-31	2012-06	KM275295.1, KM275297.1, KM275298.1
NA	henipavirus hendraense	9397	3052223	TRUE	TRUE	FALSE	NA	NA	chiroptera	mammalia	Chiroptera	henipavirus	paramyxoviridae	mononegavirales	monjiviricetes	Henipavirus hendraense	FALSE	PCR/Sequencing	GenBank	GenBank	Aug2021FlatFile	NA	NA	NA	2015	7	31	2012	7	NA	NA	NA	2015-07-31	2012-07	KM275329.1
NA	henipavirus hendraense	9397	3052223	TRUE	TRUE	FALSE	NA	NA	chiroptera	mammalia	Chiroptera	henipavirus	paramyxoviridae	mononegavirales	monjiviricetes	Henipavirus hendraense	FALSE	PCR/Sequencing	GenBank	GenBank	Aug2021FlatFile	NA	NA	NA	2015	7	31	2012	8	NA	NA	NA	2015-07-31	2012-08	KM275296.1, KM275299.1, KM275324.1
NA	henipavirus nipahense	9397	3052225	TRUE	TRUE	FALSE	NA	NA	chiroptera	mammalia	Chiroptera	henipavirus	paramyxoviridae	mononegavirales	monjiviricetes	Henipavirus nipahense	FALSE	PCR/Sequencing	GenBank	GenBank	Aug2021FlatFile	NA	NA	NA	2007	6	1	NA	NA	NA	NA	NA	2007-06-01	NA	DQ061851.2, DQ061852.2, DQ061853.2, DQ061854.2, DQ061855.2, DQ061856.2, DQ061857.2, DQ061858.2
NA	henipavirus nipahense	9397	3052225	TRUE	TRUE	FALSE	NA	NA	chiroptera	mammalia	Chiroptera	henipavirus	paramyxoviridae	mononegavirales	monjiviricetes	Henipavirus nipahense	FALSE	PCR/Sequencing	GenBank	GenBank	Aug2021FlatFile	NA	NA	NA	2009	4	1	NA	NA	NA	NA	NA	2009-04-01	NA	EU603752.1
NA	henipavirus nipahense	9397	3052225	TRUE	TRUE	FALSE	NA	NA	chiroptera	mammalia	Chiroptera	henipavirus	paramyxoviridae	mononegavirales	monjiviricetes	Henipavirus nipahense	FALSE	PCR/Sequencing	GenBank	GenBank	Aug2021FlatFile	NA	NA	NA	2020	11	22	2012	1	28	NA	NA	2020-11-22	2012-01-28	MT890702.1, MT890703.1, MT890704.1, MT890705.1, MT890706.1, MT890707.1, MT890708.1, MT890709.1, MT890710.1
NA	nipah henipavirus	9397	121791	TRUE	TRUE	TRUE	NA	NA	chiroptera	mammalia	unclassified Chiroptera	henipavirus	paramyxoviridae	mononegavirales	monjiviricetes	Nipah henipavirus	FALSE	Not specified	GLOBI	GLOBI	2021-02-03	NA	NA	NA	NA	NA	NA	NA	NA	NA	NA	NA	NA	NA	NA
NA	nipah henipavirus	9401	121791	TRUE	TRUE	TRUE	pteropus	pteropodidae	chiroptera	mammalia	Pteropus	henipavirus	paramyxoviridae	mononegavirales	monjiviricetes	Nipah henipavirus	FALSE	Not specified	GLOBI	GLOBI	2021-02-03	NA	NA	NA	NA	NA	NA	NA	NA	NA	NA	NA	NA	NA	NA
NA	nipah henipavirus	9434	121791	TRUE	TRUE	TRUE	myotis	vespertilionidae	chiroptera	mammalia	Myotis	henipavirus	paramyxoviridae	mononegavirales	monjiviricetes	Nipah virus	FALSE	Not specified	GLOBI	GLOBI	2021-02-03	NA	NA	NA	NA	NA	NA	NA	NA	NA	NA	NA	NA	NA	NA
apodemus agrarius	wenzhou apodemus agrarius henipavirus 1	39030	2877509	TRUE	TRUE	FALSE	apodemus	muridae	rodentia	mammalia	Apodemus agrarius	henipavirus	paramyxoviridae	mononegavirales	monjiviricetes	Wenzhou Apodemus agrarius henipavirus 1	FALSE	PCR/Sequencing	GenBank	GenBank	Aug2021FlatFile	NA	NA	NA	2021	9	26	2016	NA	NA	NA	NA	2021-09-26	2016	MZ328275.1
bos taurus	nipah henipavirus	9913	121791	TRUE	TRUE	TRUE	bos	bovidae	artiodactyla	mammalia	Bos taurus	henipavirus	paramyxoviridae	mononegavirales	monjiviricetes	Nipah henipavirus	FALSE	Not specified	GLOBI	GLOBI	2021-02-03	NA	NA	NA	NA	NA	NA	NA	NA	NA	NA	NA	NA	NA	NA
bos taurus	nipah henipavirus	9913	121791	TRUE	TRUE	TRUE	bos	bovidae	artiodactyla	mammalia	Bos taurus	henipavirus	paramyxoviridae	mononegavirales	monjiviricetes	Nipah virus	FALSE	Not specified	GLOBI	GLOBI	2021-02-03	NA	NA	NA	NA	NA	NA	NA	NA	NA	NA	NA	NA	NA	NA
bos taurus	nipah henipavirus	9913	121791	TRUE	TRUE	TRUE	bos	bovidae	artiodactyla	mammalia	bos taurus	henipavirus	paramyxoviridae	mononegavirales	monjiviricetes	nipah virus	FALSE	Isolation/Observation	Pathology	Shaw	Shaw et al. 2020 Mol Ecol	2009	Luby SP, 2009, Clin Infect Dis, 49	19886791	NA	NA	NA	NA	NA	NA	166158	https://doi.org/10.1111/mec.15463	NA	NA	NA
canis lupus	henipavirus nipahense	9615	3052225	TRUE	TRUE	FALSE	canis	canidae	carnivora	mammalia	Canis lupus familiaris	henipavirus	paramyxoviridae	mononegavirales	monjiviricetes	Henipavirus nipahense	FALSE	PCR/Sequencing	GenBank	GenBank	Aug2021FlatFile	NA	NA	NA	2021	4	19	1999	4	3	NA	NA	2021-04-19	1999-04-03	MK673563.1
canis lupus	nipah henipavirus	9612	121791	TRUE	TRUE	TRUE	canis	canidae	carnivora	mammalia	Canis lupus familiaris	henipavirus	paramyxoviridae	mononegavirales	monjiviricetes	Nipah henipavirus	FALSE	Not specified	GLOBI	GLOBI	2021-02-03	NA	NA	NA	NA	NA	NA	NA	NA	NA	NA	NA	NA	NA	NA
canis lupus	nipah henipavirus	9612	121791	TRUE	TRUE	TRUE	canis	canidae	carnivora	mammalia	Canis lupus familiaris	henipavirus	paramyxoviridae	mononegavirales	monjiviricetes	Nipah virus	FALSE	Not specified	GLOBI	GLOBI	2021-02-03	NA	NA	NA	NA	NA	NA	NA	NA	NA	NA	NA	NA	NA	NA
canis lupus	nipah henipavirus	9612	121791	TRUE	TRUE	TRUE	canis	canidae	carnivora	mammalia	canis lupus familiaris	henipavirus	paramyxoviridae	mononegavirales	monjiviricetes	nipah virus	FALSE	Not specified	CargoCarrier	EID2	Wardeh et al. 2015 Sci Data	2000	Parashar UD, 2000, J Infect Dis, 181	10823779	NA	NA	NA	NA	NA	NA	170791	https://doi.org/10.1038/sdata.2015.49	NA	NA	NA
canis lupus	nipah henipavirus	9612	121791	TRUE	TRUE	TRUE	canis	canidae	carnivora	mammalia	canis lupus familiaris	henipavirus	paramyxoviridae	mononegavirales	monjiviricetes	nipah virus	FALSE	Not specified	CargoCarrier	EID2	Wardeh et al. 2015 Sci Data	2000	Westbury HA, 2000, Rev Sci Tech, 19	11189712	NA	NA	NA	NA	NA	NA	170790	https://doi.org/10.1038/sdata.2015.49	NA	NA	NA
canis lupus	nipah henipavirus	9612	121791	TRUE	TRUE	TRUE	canis	canidae	carnivora	mammalia	canis lupus familiaris	henipavirus	paramyxoviridae	mononegavirales	monjiviricetes	nipah virus	FALSE	Not specified	CargoCarrier	EID2	Wardeh et al. 2015 Sci Data	2001	Sahani M, 2001, Int J Epidemiol, 30	11689513	NA	NA	NA	NA	NA	NA	170789	https://doi.org/10.1038/sdata.2015.49	NA	NA	NA
canis lupus	nipah henipavirus	9612	121791	TRUE	TRUE	TRUE	canis	canidae	carnivora	mammalia	canis lupus familiaris	henipavirus	paramyxoviridae	mononegavirales	monjiviricetes	nipah virus	FALSE	Not specified	CargoCarrier	EID2	Wardeh et al. 2015 Sci Data	2003	Lam SK, 2003, Antiviral Res, 57	12615307	NA	NA	NA	NA	NA	NA	170788	https://doi.org/10.1038/sdata.2015.49	NA	NA	NA
canis lupus	nipah henipavirus	9612	121791	TRUE	TRUE	TRUE	canis	canidae	carnivora	mammalia	canis lupus familiaris	henipavirus	paramyxoviridae	mononegavirales	monjiviricetes	nipah virus	FALSE	Not specified	CargoCarrier	EID2	Wardeh et al. 2015 Sci Data	2004	Kaku Y, 2004, Uirusu, 54	15745162	NA	NA	NA	NA	NA	NA	170787	https://doi.org/10.1038/sdata.2015.49	NA	NA	NA
canis lupus	nipah henipavirus	9612	121791	TRUE	TRUE	TRUE	canis	canidae	carnivora	mammalia	canis lupus familiaris	henipavirus	paramyxoviridae	mononegavirales	monjiviricetes	nipah virus	FALSE	Not specified	CargoCarrier	EID2	Wardeh et al. 2015 Sci Data	2006	Hagmaier K, 2006, J Gen Virol, 87	17098981	NA	NA	NA	NA	NA	NA	170786	https://doi.org/10.1038/sdata.2015.49	NA	NA	NA
canis lupus	nipah henipavirus	9612	121791	TRUE	TRUE	TRUE	canis	canidae	carnivora	mammalia	canis lupus familiaris	henipavirus	paramyxoviridae	mononegavirales	monjiviricetes	nipah virus	FALSE	Not specified	CargoCarrier	EID2	Wardeh et al. 2015 Sci Data	2008	Bossart KN, 2008, Virology, 372	18054977	NA	NA	NA	NA	NA	NA	170785	https://doi.org/10.1038/sdata.2015.49	NA	NA	NA
canis lupus	nipah henipavirus	9612	121791	TRUE	TRUE	TRUE	canis	canidae	carnivora	mammalia	canis lupus familiaris	henipavirus	paramyxoviridae	mononegavirales	monjiviricetes	nipah virus	FALSE	Not specified	CargoCarrier	EID2	Wardeh et al. 2015 Sci Data	2009	Mills JN, 2009, Emerg Infect Dis, 15	19523300	NA	NA	NA	NA	NA	NA	170784	https://doi.org/10.1038/sdata.2015.49	NA	NA	NA
canis lupus	nipah henipavirus	9612	121791	TRUE	TRUE	TRUE	canis	canidae	carnivora	mammalia	canis lupus familiaris	henipavirus	paramyxoviridae	mononegavirales	monjiviricetes	nipah virus	FALSE	Not specified	CargoCarrier	EID2	Wardeh et al. 2015 Sci Data	2009	Tordo N, 2009, Bull Mem Acad R Med Belg, 164	19718950	NA	NA	NA	NA	NA	NA	170783	https://doi.org/10.1038/sdata.2015.49	NA	NA	NA
canis lupus	nipah henipavirus	9612	121791	TRUE	TRUE	TRUE	canis	canidae	carnivora	mammalia	canis lupus familiaris	henipavirus	paramyxoviridae	mononegavirales	monjiviricetes	nipah virus	FALSE	Not specified	CargoCarrier	EID2	Wardeh et al. 2015 Sci Data	2010	Singethan K, 2010, J Gen Virol, 91	20685931	NA	NA	NA	NA	NA	NA	170782	https://doi.org/10.1038/sdata.2015.49	NA	NA	NA
canis lupus	nipah henipavirus	9612	121791	TRUE	TRUE	TRUE	canis	canidae	carnivora	mammalia	canis lupus familiaris	henipavirus	paramyxoviridae	mononegavirales	monjiviricetes	nipah virus	FALSE	Not specified	CargoCarrier	EID2	Wardeh et al. 2015 Sci Data	2014	McNabb L, 2014, J Virol Methods, 200	24508193	NA	NA	NA	NA	NA	NA	170781	https://doi.org/10.1038/sdata.2015.49	NA	NA	NA
capra hircus	nipah henipavirus	9925	121791	TRUE	TRUE	TRUE	capra	bovidae	artiodactyla	mammalia	Capra hircus	henipavirus	paramyxoviridae	mononegavirales	monjiviricetes	Nipah henipavirus	FALSE	Not specified	GLOBI	GLOBI	2021-02-03	NA	NA	NA	NA	NA	NA	NA	NA	NA	NA	NA	NA	NA	NA
capra hircus	nipah henipavirus	9925	121791	TRUE	TRUE	TRUE	capra	bovidae	artiodactyla	mammalia	Capra hircus	henipavirus	paramyxoviridae	mononegavirales	monjiviricetes	Nipah virus	FALSE	Not specified	GLOBI	GLOBI	2021-02-03	NA	NA	NA	NA	NA	NA	NA	NA	NA	NA	NA	NA	NA	NA
capra hircus	nipah henipavirus	9925	121791	TRUE	TRUE	TRUE	capra	bovidae	artiodactyla	mammalia	capra hircus	henipavirus	paramyxoviridae	mononegavirales	monjiviricetes	nipah virus	FALSE	Isolation/Observation	Pathology	Shaw	Shaw et al. 2020 Mol Ecol	2009	Luby SP, 2009, Clin Infect Dis, 49	19886791	NA	NA	NA	NA	NA	NA	171894	https://doi.org/10.1111/mec.15463	NA	NA	NA
chodsigoa hypsibia	chodsigoa hypsibia henipavirus	862699	3028504	TRUE	TRUE	FALSE	chodsigoa	soricidae	eulipotyphla	mammalia	Chodsigoa hypsibia	henipavirus	paramyxoviridae	mononegavirales	monjiviricetes	Chodsigoa hypsibia henipavirus	FALSE	PCR/Sequencing	GenBank	GenBank	Aug2021FlatFile	NA	NA	NA	2023	4	4	2022	8	NA	NA	NA	2023-04-04	2022-08	OQ236120.1
chodsigoa smithii	wufeng chodsigoa smithii henipavirus 1	1868624	2928973	TRUE	TRUE	FALSE	chodsigoa	soricidae	eulipotyphla	mammalia	Chodsigoa smithii	henipavirus	paramyxoviridae	mononegavirales	monjiviricetes	Wufeng Chodsigoa smithii henipavirus 1	FALSE	PCR/Sequencing	GenBank	GenBank	Aug2021FlatFile	NA	NA	NA	2022	4	20	2016	NA	NA	NA	NA	2022-04-20	2016	OM030316.1
crocidura attenuata	wufeng crocidura attenuata henipavirus 1	167044	2928974	TRUE	TRUE	FALSE	crocidura	soricidae	eulipotyphla	mammalia	Crocidura attenuata	henipavirus	paramyxoviridae	mononegavirales	monjiviricetes	Wufeng Crocidura attenuata henipavirus 1	FALSE	PCR/Sequencing	GenBank	GenBank	Aug2021FlatFile	NA	NA	NA	2022	4	20	2016	NA	NA	NA	NA	2022-04-20	2016	OM030317.1
crocidura lasiura	henipavirus sp.	167043	2809456	TRUE	TRUE	FALSE	crocidura	soricidae	eulipotyphla	mammalia	Crocidura lasiura	henipavirus	paramyxoviridae	mononegavirales	monjiviricetes	Henipavirus sp.	FALSE	PCR/Sequencing	GenBank	GenBank	Aug2021FlatFile	NA	NA	NA	2021	10	13	2017	10	27	NA	NA	2021-10-13	2017-10-27	MZ574407.1
crocidura lasiura	henipavirus sp.	167043	2809456	TRUE	TRUE	FALSE	crocidura	soricidae	eulipotyphla	mammalia	Crocidura lasiura	henipavirus	paramyxoviridae	mononegavirales	monjiviricetes	Henipavirus sp.	FALSE	PCR/Sequencing	GenBank	GenBank	Aug2021FlatFile	NA	NA	NA	2021	10	13	2017	11	21	NA	NA	2021-10-13	2017-11-21	MZ574408.1
crocidura lasiura	langya virus	167043	2971765	TRUE	TRUE	FALSE	crocidura	soricidae	eulipotyphla	mammalia	Crocidura lasiura	henipavirus	paramyxoviridae	mononegavirales	monjiviricetes	Langya virus	FALSE	PCR/Sequencing	GenBank	GenBank	Aug2021FlatFile	NA	NA	NA	2022	8	11	2018	NA	NA	NA	NA	2022-08-11	2018	OM069591.1, OM069595.1, OM069597.1, OM069602.1, OM069603.1, OM069604.1, OM069605.1, OM069606.1, OM069607.1, OM069608.1, OM069609.1, OM069616.1, OM069633.1
crocidura lasiura	langya virus	167043	2971765	TRUE	TRUE	FALSE	crocidura	soricidae	eulipotyphla	mammalia	Crocidura lasiura	henipavirus	paramyxoviridae	mononegavirales	monjiviricetes	Langya virus	FALSE	PCR/Sequencing	GenBank	GenBank	Aug2021FlatFile	NA	NA	NA	2022	8	11	2019	NA	NA	NA	NA	2022-08-11	2019	OM069590.1, OM069615.1, OM069617.1, OM069618.1, OM069627.1, OM069645.1, OM101126.1, OM101127.1, OM101128.1
crocidura lasiura	langya virus	167043	2971765	TRUE	TRUE	FALSE	crocidura	soricidae	eulipotyphla	mammalia	Crocidura lasiura	henipavirus	paramyxoviridae	mononegavirales	monjiviricetes	Langya virus	FALSE	PCR/Sequencing	GenBank	GenBank	Aug2021FlatFile	NA	NA	NA	2022	8	11	2020	NA	NA	NA	NA	2022-08-11	2020	OM101129.1
crocidura lasiura	langya virus	167043	2971765	TRUE	TRUE	FALSE	crocidura	soricidae	eulipotyphla	mammalia	Crocidura lasiura	henipavirus	paramyxoviridae	mononegavirales	monjiviricetes	Langya virus	FALSE	PCR/Sequencing	GenBank	GenBank	Aug2021FlatFile	NA	NA	NA	2022	8	11	2021	NA	NA	NA	NA	2022-08-11	2021	OM069598.1, OM069610.1, OM069611.1, OM069612.1, OM069613.1, OM069614.1, OM069619.1, OM069620.1, OM069621.1, OM069622.1, OM069623.1, OM069624.1, OM069625.1, OM069626.1, OM069628.1, OM069629.1, OM069631.1, OM069632.1, OM069634.1, OM069635.1, OM069636.1, OM069637.1, OM069638.1, OM069639.1, OM069640.1, OM069641.1, OM069642.1, OM069643.1, OM069644.1, OM069646.1
crocidura shantungensis	henipavirus sp.	183721	2809456	TRUE	TRUE	FALSE	crocidura	soricidae	eulipotyphla	mammalia	Crocidura shantungensis	henipavirus	paramyxoviridae	mononegavirales	monjiviricetes	Henipavirus sp.	FALSE	PCR/Sequencing	GenBank	GenBank	Aug2021FlatFile	NA	NA	NA	2021	10	13	2017	10	31	NA	NA	2021-10-13	2017-10-31	MZ574409.1
crocidura shantungensis	jingmen crocidura shantungensis henipavirus 1	183721	2928971	TRUE	TRUE	FALSE	crocidura	soricidae	eulipotyphla	mammalia	Crocidura shantungensis	henipavirus	paramyxoviridae	mononegavirales	monjiviricetes	Jingmen Crocidura shantungensis henipavirus 1	FALSE	PCR/Sequencing	GenBank	GenBank	Aug2021FlatFile	NA	NA	NA	2022	4	20	2016	NA	NA	NA	NA	2022-04-20	2016	OM030314.1
crocidura shantungensis	jingmen crocidura shantungensis henipavirus 2	183721	2928972	TRUE	TRUE	FALSE	crocidura	soricidae	eulipotyphla	mammalia	Crocidura shantungensis	henipavirus	paramyxoviridae	mononegavirales	monjiviricetes	Jingmen Crocidura shantungensis henipavirus 2	FALSE	PCR/Sequencing	GenBank	GenBank	Aug2021FlatFile	NA	NA	NA	2022	4	20	2016	NA	NA	NA	NA	2022-04-20	2016	OM030315.1
crocidura shantungensis	langya virus	183721	2971765	TRUE	TRUE	FALSE	crocidura	soricidae	eulipotyphla	mammalia	Crocidura shantungensis	henipavirus	paramyxoviridae	mononegavirales	monjiviricetes	Langya virus	FALSE	PCR/Sequencing	GenBank	GenBank	Aug2021FlatFile	NA	NA	NA	2022	8	11	2018	NA	NA	NA	NA	2022-08-11	2018	OM069592.1, OM069593.1, OM069594.1, OM069596.1, OM069600.1, OM069601.1, OM101130.1
crocidura shantungensis	langya virus	183721	2971765	TRUE	TRUE	FALSE	crocidura	soricidae	eulipotyphla	mammalia	Crocidura shantungensis	henipavirus	paramyxoviridae	mononegavirales	monjiviricetes	Langya virus	FALSE	PCR/Sequencing	GenBank	GenBank	Aug2021FlatFile	NA	NA	NA	2022	8	11	2020	NA	NA	NA	NA	2022-08-11	2020	OM069630.1
crocidura tanakae	crocidura tanakae henipavirus	685768	3049973	TRUE	TRUE	FALSE	crocidura	soricidae	eulipotyphla	mammalia	Crocidura tanakae	henipavirus	paramyxoviridae	mononegavirales	monjiviricetes	Crocidura tanakae henipavirus	FALSE	PCR/Sequencing	GenBank	GenBank	Aug2021FlatFile	NA	NA	NA	2023	6	17	2021	NA	NA	NA	NA	2023-06-17	2021	OQ970176.1
cynopterus brachyotis	NA	58060	260964	TRUE	TRUE	FALSE	cynopterus	pteropodidae	chiroptera	mammalia	Cynopterus brachyotis	henipavirus	paramyxoviridae	mononegavirales	monjiviricetes	Henipavirus	FALSE	Not specified	GLOBI	GLOBI	2021-02-03	NA	NA	NA	NA	NA	NA	NA	NA	NA	NA	NA	NA	NA	NA
cynopterus brachyotis	nipah henipavirus	58060	121791	TRUE	TRUE	TRUE	cynopterus	pteropodidae	chiroptera	mammalia	Cynopterus brachyotis	henipavirus	paramyxoviridae	mononegavirales	monjiviricetes	Nipah henipavirus	FALSE	Not specified	GLOBI	GLOBI	2021-02-03	NA	NA	NA	NA	NA	NA	NA	NA	NA	NA	NA	NA	NA	NA
cynopterus brachyotis	nipah henipavirus	58060	121791	TRUE	TRUE	TRUE	cynopterus	pteropodidae	chiroptera	mammalia	Cynopterus brachyotis	henipavirus	paramyxoviridae	mononegavirales	monjiviricetes	Nipah virus	FALSE	Not specified	GLOBI	GLOBI	2021-02-03	NA	NA	NA	NA	NA	NA	NA	NA	NA	NA	NA	NA	NA	NA
cynopterus brachyotis	nipah henipavirus	58060	121791	TRUE	TRUE	TRUE	cynopterus	pteropodidae	chiroptera	mammalia	cynopterus brachyotis	henipavirus	paramyxoviridae	mononegavirales	monjiviricetes	nipah virus	FALSE	Antibodies	Antibodies	Shaw	Shaw et al. 2020 Mol Ecol	2001	Yob JM, 2001, Emerg Infect Dis, 7	11384522	NA	NA	NA	NA	NA	NA	174031	https://doi.org/10.1111/mec.15463	NA	NA	NA
cynopterus brachyotis	nipah henipavirus	58060	121791	TRUE	TRUE	TRUE	cynopterus	pteropodidae	chiroptera	mammalia	cynopterus brachyotis	henipavirus	paramyxoviridae	mononegavirales	monjiviricetes	nipah virus	FALSE	Isolation/Observation	Isolation	HP3	Olival et al. 2017 Nature	NA	WHO	NA	NA	NA	NA	NA	NA	NA	174030	https://doi.org/10.5281/zenodo.596810	NA	NA	NA
cynopterus sphinx	nipah henipavirus	9400	121791	TRUE	TRUE	TRUE	cynopterus	pteropodidae	chiroptera	mammalia	Cynopterus sphinx	henipavirus	paramyxoviridae	mononegavirales	monjiviricetes	Nipah henipavirus	FALSE	Not specified	GLOBI	GLOBI	2021-02-03	NA	NA	NA	NA	NA	NA	NA	NA	NA	NA	NA	NA	NA	NA
cynopterus sphinx	nipah henipavirus	9400	121791	TRUE	TRUE	TRUE	cynopterus	pteropodidae	chiroptera	mammalia	Cynopterus sphinx	henipavirus	paramyxoviridae	mononegavirales	monjiviricetes	Nipah virus	FALSE	Not specified	GLOBI	GLOBI	2021-02-03	NA	NA	NA	NA	NA	NA	NA	NA	NA	NA	NA	NA	NA	NA
cynopterus sphinx	nipah henipavirus	9400	121791	TRUE	TRUE	TRUE	cynopterus	pteropodidae	chiroptera	mammalia	cynopterus sphinx	henipavirus	paramyxoviridae	mononegavirales	monjiviricetes	nipah virus	FALSE	Antibodies	Antibodies	Shaw	Shaw et al. 2020 Mol Ecol	2012	Hasebe F, 2012, Emerg Infect Dis, 18	22377109	NA	NA	NA	NA	NA	NA	174047	https://doi.org/10.1111/mec.15463	NA	NA	NA
dobsonia andersoni	hendra henipavirus	170213	63330	TRUE	TRUE	TRUE	dobsonia	pteropodidae	chiroptera	mammalia	dobsonia anderseni	henipavirus	paramyxoviridae	mononegavirales	monjiviricetes	hendra virus	FALSE	Antibodies	Antibodies	HP3	Olival et al. 2017 Nature	1999	Field et al. unpub in Mackenzie 1999	NA	NA	NA	NA	NA	NA	NA	174467	https://doi.org/10.5281/zenodo.596810	NA	NA	NA
dobsonia andersoni	hendra henipavirus	170213	63330	TRUE	TRUE	TRUE	dobsonia	pteropodidae	chiroptera	mammalia	dobsonia anderseni	henipavirus	paramyxoviridae	mononegavirales	monjiviricetes	hendra virus	FALSE	Antibodies	Antibodies	Shaw	Shaw et al. 2020 Mol Ecol	1999	Mackenzie JS, 1999, Emerg Infect Dis, 5	10081666	NA	NA	NA	NA	NA	NA	174468	https://doi.org/10.1111/mec.15463	NA	NA	NA
dobsonia magna	hendra henipavirus	522445	63330	TRUE	TRUE	TRUE	dobsonia	pteropodidae	chiroptera	mammalia	Dobsonia magna	henipavirus	paramyxoviridae	mononegavirales	monjiviricetes	Hendra henipavirus	FALSE	Not specified	GLOBI	GLOBI	2021-02-03	NA	NA	NA	NA	NA	NA	NA	NA	NA	NA	NA	NA	NA	NA
dobsonia moluccensis	NA	42147	260964	TRUE	TRUE	FALSE	dobsonia	pteropodidae	chiroptera	mammalia	Dobsonia moluccensis	henipavirus	paramyxoviridae	mononegavirales	monjiviricetes	Henipavirus	FALSE	Not specified	GLOBI	GLOBI	2021-02-03	NA	NA	NA	NA	NA	NA	NA	NA	NA	NA	NA	NA	NA	NA
dobsonia moluccensis	hendra henipavirus	42147	63330	TRUE	TRUE	TRUE	dobsonia	pteropodidae	chiroptera	mammalia	Dobsonia moluccensis	henipavirus	paramyxoviridae	mononegavirales	monjiviricetes	Hendra henipavirus	FALSE	Not specified	GLOBI	GLOBI	2021-02-03	NA	NA	NA	NA	NA	NA	NA	NA	NA	NA	NA	NA	NA	NA
dobsonia moluccensis	hendra henipavirus	42147	63330	TRUE	TRUE	TRUE	dobsonia	pteropodidae	chiroptera	mammalia	dobsonia moluccensis	henipavirus	paramyxoviridae	mononegavirales	monjiviricetes	hendra virus	FALSE	Antibodies	Antibodies	HP3	Olival et al. 2017 Nature	1999	Halpin unpub in Mackenzie 1999	NA	NA	NA	NA	NA	NA	NA	174469	https://doi.org/10.5281/zenodo.596810	NA	NA	NA
dobsonia moluccensis	hendra henipavirus	42147	63330	TRUE	TRUE	TRUE	dobsonia	pteropodidae	chiroptera	mammalia	dobsonia moluccensis	henipavirus	paramyxoviridae	mononegavirales	monjiviricetes	hendra virus	FALSE	Antibodies	Antibodies	Shaw	Shaw et al. 2020 Mol Ecol	1999	Mackenzie JS, 1999, Emerg Infect Dis, 5	10081666	NA	NA	NA	NA	NA	NA	174470	https://doi.org/10.1111/mec.15463	NA	NA	NA
eidolon dupreanum	NA	58063	260964	TRUE	TRUE	FALSE	eidolon	pteropodidae	chiroptera	mammalia	Eidolon dupreanum	henipavirus	paramyxoviridae	mononegavirales	monjiviricetes	Henipavirus	FALSE	Not specified	GLOBI	GLOBI	2021-02-03	NA	NA	NA	NA	NA	NA	NA	NA	NA	NA	NA	NA	NA	NA
eidolon dupreanum	angavokely henipavirus	58063	2974046	TRUE	TRUE	FALSE	eidolon	pteropodidae	chiroptera	mammalia	Eidolon dupreanum	henipavirus	paramyxoviridae	mononegavirales	monjiviricetes	Angavokely henipavirus	FALSE	PCR/Sequencing	GenBank	GenBank	Aug2021FlatFile	NA	NA	NA	2022	8	23	2019	3	15	NA	NA	2022-08-23	2019-03-15	ON613535.1
eidolon dupreanum	hendra henipavirus	58063	63330	TRUE	TRUE	TRUE	eidolon	pteropodidae	chiroptera	mammalia	Eidolon dupreanum	henipavirus	paramyxoviridae	mononegavirales	monjiviricetes	Hendra henipavirus	FALSE	Not specified	GLOBI	GLOBI	2021-02-03	NA	NA	NA	NA	NA	NA	NA	NA	NA	NA	NA	NA	NA	NA
eidolon dupreanum	hendra henipavirus	58063	63330	TRUE	TRUE	TRUE	eidolon	pteropodidae	chiroptera	mammalia	eidolon dupreanum	henipavirus	paramyxoviridae	mononegavirales	monjiviricetes	hendra virus	FALSE	Antibodies	Antibodies	HP3	Olival et al. 2017 Nature	2007	Iehle et al. 2007	NA	NA	NA	NA	NA	NA	NA	174473	https://doi.org/10.5281/zenodo.596810	NA	NA	NA
eidolon dupreanum	hendra henipavirus	58063	63330	TRUE	TRUE	TRUE	eidolon	pteropodidae	chiroptera	mammalia	eidolon dupreanum	henipavirus	paramyxoviridae	mononegavirales	monjiviricetes	hendra virus	FALSE	Antibodies	Antibodies	Shaw	Shaw et al. 2020 Mol Ecol	2007	Iehl? C, 2007, Emerg Infect Dis, 13	17370536	NA	NA	NA	NA	NA	NA	174474	https://doi.org/10.1111/mec.15463	NA	NA	NA
eidolon dupreanum	nipah henipavirus	58063	121791	TRUE	TRUE	TRUE	eidolon	pteropodidae	chiroptera	mammalia	Eidolon dupreanum	henipavirus	paramyxoviridae	mononegavirales	monjiviricetes	Nipah henipavirus	FALSE	Not specified	GLOBI	GLOBI	2021-02-03	NA	NA	NA	NA	NA	NA	NA	NA	NA	NA	NA	NA	NA	NA
eidolon dupreanum	nipah henipavirus	58063	121791	TRUE	TRUE	TRUE	eidolon	pteropodidae	chiroptera	mammalia	Eidolon dupreanum	henipavirus	paramyxoviridae	mononegavirales	monjiviricetes	Nipah virus	FALSE	Not specified	GLOBI	GLOBI	2021-02-03	NA	NA	NA	NA	NA	NA	NA	NA	NA	NA	NA	NA	NA	NA
eidolon dupreanum	nipah henipavirus	58063	121791	TRUE	TRUE	TRUE	eidolon	pteropodidae	chiroptera	mammalia	eidolon dupreanum	henipavirus	paramyxoviridae	mononegavirales	monjiviricetes	nipah virus	FALSE	Antibodies	Antibodies	HP3	Olival et al. 2017 Nature	2007	Iehle et al. 2007	NA	NA	NA	NA	NA	NA	NA	174475	https://doi.org/10.5281/zenodo.596810	NA	NA	NA
eidolon dupreanum	nipah henipavirus	58063	121791	TRUE	TRUE	TRUE	eidolon	pteropodidae	chiroptera	mammalia	eidolon dupreanum	henipavirus	paramyxoviridae	mononegavirales	monjiviricetes	nipah virus	FALSE	Antibodies	Antibodies	Shaw	Shaw et al. 2020 Mol Ecol	2007	Iehl? C, 2007, Emerg Infect Dis, 13	17370536	NA	NA	NA	NA	NA	NA	174476	https://doi.org/10.1111/mec.15463	NA	NA	NA
eidolon helvum	NA	77214	260964	TRUE	TRUE	FALSE	eidolon	pteropodidae	chiroptera	mammalia	Eidolon helvum	henipavirus	paramyxoviridae	mononegavirales	monjiviricetes	Henipavirus	FALSE	Not specified	GLOBI	GLOBI	2021-02-03	NA	NA	NA	NA	NA	NA	NA	NA	NA	NA	NA	NA	NA	NA
eidolon helvum	bat paramyxovirus eid.hel/gh45/2008	77214	665603	TRUE	TRUE	FALSE	eidolon	pteropodidae	chiroptera	mammalia	Eidolon helvum	henipavirus	paramyxoviridae	mononegavirales	monjiviricetes	Bat paramyxovirus Eid.hel/GH45/2008	FALSE	Not specified	GLOBI	GLOBI	2021-02-03	NA	NA	NA	NA	NA	NA	NA	NA	NA	NA	NA	NA	NA	NA
eidolon helvum	bat paramyxovirus eid.hel/gh45/2008	77214	665603	TRUE	TRUE	FALSE	eidolon	pteropodidae	chiroptera	mammalia	Eidolon helvum	henipavirus	paramyxoviridae	mononegavirales	monjiviricetes	Bat paramyxovirus Eid.hel/GH45/2008	FALSE	PCR/Sequencing	GenBank	GenBank	Aug2021FlatFile	NA	NA	NA	2009	8	17	2008	NA	NA	NA	NA	2009-08-17	2008	GQ168929.1
eidolon helvum	ghanaian bat henipavirus	77214	1979178	TRUE	TRUE	TRUE	eidolon	pteropodidae	chiroptera	mammalia	Eidolon helvum	henipavirus	paramyxoviridae	mononegavirales	monjiviricetes	Bat Paramyxovirus Eid_hel/GH-M74a/GHA/2009	FALSE	Not specified	GLOBI	GLOBI	2021-02-03	NA	NA	NA	NA	NA	NA	NA	NA	NA	NA	NA	NA	NA	NA
eidolon helvum	hendra henipavirus	77214	63330	TRUE	TRUE	TRUE	eidolon	pteropodidae	chiroptera	mammalia	Eidolon helvum	henipavirus	paramyxoviridae	mononegavirales	monjiviricetes	Hendra henipavirus	FALSE	Not specified	GLOBI	GLOBI	2021-02-03	NA	NA	NA	NA	NA	NA	NA	NA	NA	NA	NA	NA	NA	NA
eidolon helvum	hendra henipavirus	77214	63330	TRUE	TRUE	TRUE	eidolon	pteropodidae	chiroptera	mammalia	eidolon helvum	henipavirus	paramyxoviridae	mononegavirales	monjiviricetes	hendra virus	FALSE	Antibodies	Antibodies	HP3	Olival et al. 2017 Nature	2008	Hayman et al. 2008	NA	NA	NA	NA	NA	NA	NA	174479	https://doi.org/10.5281/zenodo.596810	NA	NA	NA
eidolon helvum	hendra henipavirus	77214	63330	TRUE	TRUE	TRUE	eidolon	pteropodidae	chiroptera	mammalia	eidolon helvum	henipavirus	paramyxoviridae	mononegavirales	monjiviricetes	hendra virus	FALSE	PCR/Sequencing	PCR	Shaw	Shaw et al. 2020 Mol Ecol	2009	Drexler JF, 2009, PLoS One, 4	19636378	NA	NA	NA	NA	NA	NA	174480	https://doi.org/10.1111/mec.15463	NA	NA	NA
eidolon helvum	henipavirus ghanaense	77214	3052222	TRUE	TRUE	FALSE	eidolon	pteropodidae	chiroptera	mammalia	Eidolon helvum	henipavirus	paramyxoviridae	mononegavirales	monjiviricetes	Henipavirus ghanaense	FALSE	PCR/Sequencing	GenBank	GenBank	Aug2021FlatFile	NA	NA	NA	2012	4	18	2009	NA	NA	NA	NA	2012-04-18	2009	HQ660129.1
eidolon helvum	henipavirus ghanaense	77214	3052222	TRUE	TRUE	FALSE	eidolon	pteropodidae	chiroptera	mammalia	Eidolon helvum	henipavirus	paramyxoviridae	mononegavirales	monjiviricetes	Henipavirus ghanaense	FALSE	PCR/Sequencing	GenBank	GenBank	Aug2021FlatFile	NA	NA	NA	2014	10	15	2009	NA	NA	NA	NA	2014-10-15	2009	NC_025256.1
eidolon helvum	nipah henipavirus	77214	121791	TRUE	TRUE	TRUE	eidolon	pteropodidae	chiroptera	mammalia	Eidolon helvum	henipavirus	paramyxoviridae	mononegavirales	monjiviricetes	Nipah henipavirus	FALSE	Not specified	GLOBI	GLOBI	2021-02-03	NA	NA	NA	NA	NA	NA	NA	NA	NA	NA	NA	NA	NA	NA
eidolon helvum	nipah henipavirus	77214	121791	TRUE	TRUE	TRUE	eidolon	pteropodidae	chiroptera	mammalia	Eidolon helvum	henipavirus	paramyxoviridae	mononegavirales	monjiviricetes	Nipah virus	FALSE	Not specified	GLOBI	GLOBI	2021-02-03	NA	NA	NA	NA	NA	NA	NA	NA	NA	NA	NA	NA	NA	NA
eidolon helvum	nipah henipavirus	77214	121791	TRUE	TRUE	TRUE	eidolon	pteropodidae	chiroptera	mammalia	eidolon helvum	henipavirus	paramyxoviridae	mononegavirales	monjiviricetes	nipah virus	FALSE	Antibodies	Antibodies	HP3	Olival et al. 2017 Nature	2008	Hayman et al. 2008	NA	NA	NA	NA	NA	NA	NA	174493	https://doi.org/10.5281/zenodo.596810	NA	NA	NA
eidolon helvum	nipah henipavirus	77214	121791	TRUE	TRUE	TRUE	eidolon	pteropodidae	chiroptera	mammalia	eidolon helvum	henipavirus	paramyxoviridae	mononegavirales	monjiviricetes	nipah virus	FALSE	Antibodies	Antibodies	Shaw	Shaw et al. 2020 Mol Ecol	2008	Hayman DT, 2008, PLoS One, 3	18648649	NA	NA	NA	NA	NA	NA	174494	https://doi.org/10.1111/mec.15463	NA	NA	NA
eonycteris spelaea	NA	58065	260964	TRUE	TRUE	FALSE	eonycteris	pteropodidae	chiroptera	mammalia	Eonycteris spelaea	henipavirus	paramyxoviridae	mononegavirales	monjiviricetes	Henipavirus	FALSE	Not specified	GLOBI	GLOBI	2021-02-03	NA	NA	NA	NA	NA	NA	NA	NA	NA	NA	NA	NA	NA	NA
eonycteris spelaea	henipavirus yn12069/chn/2012	58065	1348067	TRUE	TRUE	FALSE	eonycteris	pteropodidae	chiroptera	mammalia	Eonycteris spelaea	henipavirus	paramyxoviridae	mononegavirales	monjiviricetes	Henipavirus YN12069/CHN/2012	FALSE	Not specified	GLOBI	GLOBI	2021-02-03	NA	NA	NA	NA	NA	NA	NA	NA	NA	NA	NA	NA	NA	NA
eonycteris spelaea	henipavirus yn12069/chn/2012	58065	1348067	TRUE	TRUE	FALSE	eonycteris	pteropodidae	chiroptera	mammalia	Eonycteris spelaea	henipavirus	paramyxoviridae	mononegavirales	monjiviricetes	Henipavirus YN12069/CHN/2012	FALSE	PCR/Sequencing	GenBank	GenBank	Aug2021FlatFile	NA	NA	NA	2014	6	6	2012	4	11	NA	NA	2014-06-06	2012-04-11	KC599257.1
eonycteris spelaea	nipah henipavirus	58065	121791	TRUE	TRUE	TRUE	eonycteris	pteropodidae	chiroptera	mammalia	Eonycteris spelaea	henipavirus	paramyxoviridae	mononegavirales	monjiviricetes	Nipah henipavirus	FALSE	Not specified	GLOBI	GLOBI	2021-02-03	NA	NA	NA	NA	NA	NA	NA	NA	NA	NA	NA	NA	NA	NA
eonycteris spelaea	nipah henipavirus	58065	121791	TRUE	TRUE	TRUE	eonycteris	pteropodidae	chiroptera	mammalia	Eonycteris spelaea	henipavirus	paramyxoviridae	mononegavirales	monjiviricetes	Nipah virus	FALSE	Not specified	GLOBI	GLOBI	2021-02-03	NA	NA	NA	NA	NA	NA	NA	NA	NA	NA	NA	NA	NA	NA
eonycteris spelaea	nipah henipavirus	58065	121791	TRUE	TRUE	TRUE	eonycteris	pteropodidae	chiroptera	mammalia	eonycteris spelaea	henipavirus	paramyxoviridae	mononegavirales	monjiviricetes	nipah virus	FALSE	Antibodies	Antibodies	Shaw	Shaw et al. 2020 Mol Ecol	2001	Yob JM, 2001, Emerg Infect Dis, 7	11384522	NA	NA	NA	NA	NA	NA	174640	https://doi.org/10.1111/mec.15463	NA	NA	NA
eonycteris spelaea	nipah henipavirus	58065	121791	TRUE	TRUE	TRUE	eonycteris	pteropodidae	chiroptera	mammalia	eonycteris spelaea	henipavirus	paramyxoviridae	mononegavirales	monjiviricetes	nipah virus	FALSE	Isolation/Observation	Isolation	HP3	Olival et al. 2017 Nature	2006	Calisher et al. 2006	NA	NA	NA	NA	NA	NA	NA	174639	https://doi.org/10.5281/zenodo.596810	NA	NA	NA
epomophorus gambianus	NA	372077	260964	TRUE	TRUE	FALSE	epomophorus	pteropodidae	chiroptera	mammalia	Epomophorus gambianus	henipavirus	paramyxoviridae	mononegavirales	monjiviricetes	Henipavirus	FALSE	Not specified	GLOBI	GLOBI	2021-02-03	NA	NA	NA	NA	NA	NA	NA	NA	NA	NA	NA	NA	NA	NA
epomophorus gambianus	nipah henipavirus	372077	121791	TRUE	TRUE	TRUE	epomophorus	pteropodidae	chiroptera	mammalia	Epomophorus gambianus	henipavirus	paramyxoviridae	mononegavirales	monjiviricetes	Nipah henipavirus	FALSE	Not specified	GLOBI	GLOBI	2021-02-03	NA	NA	NA	NA	NA	NA	NA	NA	NA	NA	NA	NA	NA	NA
epomophorus gambianus	nipah henipavirus	372077	121791	TRUE	TRUE	TRUE	epomophorus	pteropodidae	chiroptera	mammalia	Epomophorus gambianus	henipavirus	paramyxoviridae	mononegavirales	monjiviricetes	Nipah virus	FALSE	Not specified	GLOBI	GLOBI	2021-02-03	NA	NA	NA	NA	NA	NA	NA	NA	NA	NA	NA	NA	NA	NA
epomophorus gambianus	nipah henipavirus	372077	121791	TRUE	TRUE	TRUE	epomophorus	pteropodidae	chiroptera	mammalia	epomophorus gambianus	henipavirus	paramyxoviridae	mononegavirales	monjiviricetes	nipah virus	FALSE	Antibodies	Antibodies	HP3	Olival et al. 2017 Nature	2008	Hayman et al. 2008	NA	NA	NA	NA	NA	NA	NA	174646	https://doi.org/10.5281/zenodo.596810	NA	NA	NA
epomophorus gambianus	nipah henipavirus	372077	121791	TRUE	TRUE	TRUE	epomophorus	pteropodidae	chiroptera	mammalia	epomophorus gambianus	henipavirus	paramyxoviridae	mononegavirales	monjiviricetes	nipah virus	FALSE	Antibodies	Antibodies	Shaw	Shaw et al. 2020 Mol Ecol	2008	Hayman DT, 2008, PLoS One, 3	18648649	NA	NA	NA	NA	NA	NA	174647	https://doi.org/10.1111/mec.15463	NA	NA	NA
equus caballus	NA	9796	260964	TRUE	TRUE	FALSE	equus	equidae	perissodactyla	mammalia	Equus caballus	henipavirus	paramyxoviridae	mononegavirales	monjiviricetes	Henipavirus	FALSE	Not specified	GLOBI	GLOBI	2021-02-03	NA	NA	NA	NA	NA	NA	NA	NA	NA	NA	NA	NA	NA	NA
equus caballus	hendra henipavirus	9796	63330	TRUE	TRUE	TRUE	equus	equidae	perissodactyla	mammalia	Equus caballus	henipavirus	paramyxoviridae	mononegavirales	monjiviricetes	Hendra henipavirus	FALSE	Not specified	GLOBI	GLOBI	2021-02-03	NA	NA	NA	NA	NA	NA	NA	NA	NA	NA	NA	NA	NA	NA
equus caballus	hendra henipavirus	9796	63330	TRUE	TRUE	TRUE	equus	equidae	perissodactyla	mammalia	Equus caballus	henipavirus	paramyxoviridae	mononegavirales	monjiviricetes	Hendra virus	FALSE	Not specified	GLOBI	GLOBI	2021-02-03	NA	NA	NA	NA	NA	NA	NA	NA	NA	NA	NA	NA	NA	NA
equus caballus	hendra henipavirus	9796	63330	TRUE	TRUE	TRUE	equus	equidae	perissodactyla	mammalia	equus caballus	henipavirus	paramyxoviridae	mononegavirales	monjiviricetes	hendra virus	FALSE	Isolation/Observation	Isolation	HP3	Olival et al. 2017 Nature	2011	Tulsiani et al. 2011	NA	NA	NA	NA	NA	NA	NA	176333	https://doi.org/10.5281/zenodo.596810	NA	NA	NA
equus caballus	hendra henipavirus	9796	63330	TRUE	TRUE	TRUE	equus	equidae	perissodactyla	mammalia	equus caballus	henipavirus	paramyxoviridae	mononegavirales	monjiviricetes	hendra virus	FALSE	Isolation/Observation	Isolation	Shaw	Shaw et al. 2020 Mol Ecol	1996	Hooper PT, 1996, Aust Vet J, 74	8894044	NA	NA	NA	NA	NA	NA	176334	https://doi.org/10.1111/mec.15463	NA	NA	NA
equus caballus	hendra henipavirus	9796	63330	TRUE	TRUE	TRUE	equus	equidae	perissodactyla	mammalia	equus caballus	henipavirus	paramyxoviridae	mononegavirales	monjiviricetes	hendra virus	FALSE	Isolation/Observation	Isolation	Shaw	Shaw et al. 2020 Mol Ecol	2010	Playford EG, 2010, Emerg Infect Dis, 16	20113550	NA	NA	NA	NA	NA	NA	176335	https://doi.org/10.1111/mec.15463	NA	NA	NA
equus caballus	hendra henipavirus	9796	63330	TRUE	TRUE	TRUE	equus	equidae	perissodactyla	mammalia	equus caballus	henipavirus	paramyxoviridae	mononegavirales	monjiviricetes	hendra virus	FALSE	Not specified	CargoCarrier	EID2	Wardeh et al. 2015 Sci Data	1996	Young PL, 1996, Emerg Infect Dis, 2	8903239	NA	NA	NA	NA	NA	NA	176312	https://doi.org/10.1038/sdata.2015.49	NA	NA	NA
equus caballus	hendra henipavirus	9796	63330	TRUE	TRUE	TRUE	equus	equidae	perissodactyla	mammalia	equus caballus	henipavirus	paramyxoviridae	mononegavirales	monjiviricetes	hendra virus	FALSE	Not specified	CargoCarrier	EID2	Wardeh et al. 2015 Sci Data	1997	Beaman MH, 1997, Ann Acad Med Singap, 26	9494666	NA	NA	NA	NA	NA	NA	176314	https://doi.org/10.1038/sdata.2015.49	NA	NA	NA
equus caballus	hendra henipavirus	9796	63330	TRUE	TRUE	TRUE	equus	equidae	perissodactyla	mammalia	equus caballus	henipavirus	paramyxoviridae	mononegavirales	monjiviricetes	hendra virus	FALSE	Not specified	CargoCarrier	EID2	Wardeh et al. 2015 Sci Data	1997	Hooper PT, 1997, Vet Pathol, 34	9240841	NA	NA	NA	NA	NA	NA	176313	https://doi.org/10.1038/sdata.2015.49	NA	NA	NA
equus caballus	hendra henipavirus	9796	63330	TRUE	TRUE	TRUE	equus	equidae	perissodactyla	mammalia	equus caballus	henipavirus	paramyxoviridae	mononegavirales	monjiviricetes	hendra virus	FALSE	Not specified	CargoCarrier	EID2	Wardeh et al. 2015 Sci Data	1997	Wang LF, 1997, Arch Virol, 142	9672592	NA	NA	NA	NA	NA	NA	176315	https://doi.org/10.1038/sdata.2015.49	NA	NA	NA
equus caballus	hendra henipavirus	9796	63330	TRUE	TRUE	TRUE	equus	equidae	perissodactyla	mammalia	equus caballus	henipavirus	paramyxoviridae	mononegavirales	monjiviricetes	hendra virus	FALSE	Not specified	CargoCarrier	EID2	Wardeh et al. 2015 Sci Data	2000	Field HE, 2000, Aust Vet J, 78	10840578	NA	NA	NA	NA	NA	NA	176316	https://doi.org/10.1038/sdata.2015.49	NA	NA	NA
equus caballus	hendra henipavirus	9796	63330	TRUE	TRUE	TRUE	equus	equidae	perissodactyla	mammalia	equus caballus	henipavirus	paramyxoviridae	mononegavirales	monjiviricetes	hendra virus	FALSE	Not specified	CargoCarrier	EID2	Wardeh et al. 2015 Sci Data	2000	Halpin K, 2000, J Gen Virol, 81	10900029	NA	NA	NA	NA	NA	NA	176317	https://doi.org/10.1038/sdata.2015.49	NA	NA	NA
equus caballus	hendra henipavirus	9796	63330	TRUE	TRUE	TRUE	equus	equidae	perissodactyla	mammalia	equus caballus	henipavirus	paramyxoviridae	mononegavirales	monjiviricetes	hendra virus	FALSE	Not specified	CargoCarrier	EID2	Wardeh et al. 2015 Sci Data	2001	Bossart KN, 2001, Virology, 290	11882997	NA	NA	NA	NA	NA	NA	176318	https://doi.org/10.1038/sdata.2015.49	NA	NA	NA
equus caballus	hendra henipavirus	9796	63330	TRUE	TRUE	TRUE	equus	equidae	perissodactyla	mammalia	equus caballus	henipavirus	paramyxoviridae	mononegavirales	monjiviricetes	hendra virus	FALSE	Not specified	CargoCarrier	EID2	Wardeh et al. 2015 Sci Data	2008	Bossart KN, 2008, Virology, 372	18054977	NA	NA	NA	NA	NA	NA	176319	https://doi.org/10.1038/sdata.2015.49	NA	NA	NA
equus caballus	hendra henipavirus	9796	63330	TRUE	TRUE	TRUE	equus	equidae	perissodactyla	mammalia	equus caballus	henipavirus	paramyxoviridae	mononegavirales	monjiviricetes	hendra virus	FALSE	Not specified	CargoCarrier	EID2	Wardeh et al. 2015 Sci Data	2010	Field H, 2010, Emerg Infect Dis, 16	20113576	NA	NA	NA	NA	NA	NA	176320	https://doi.org/10.1038/sdata.2015.49	NA	NA	NA
equus caballus	hendra henipavirus	9796	63330	TRUE	TRUE	TRUE	equus	equidae	perissodactyla	mammalia	equus caballus	henipavirus	paramyxoviridae	mononegavirales	monjiviricetes	hendra virus	FALSE	Not specified	CargoCarrier	EID2	Wardeh et al. 2015 Sci Data	2011	Balzer M, 2011, Aust Vet J, 89	21834199	NA	NA	NA	NA	NA	NA	176322	https://doi.org/10.1038/sdata.2015.49	NA	NA	NA
equus caballus	hendra henipavirus	9796	63330	TRUE	TRUE	TRUE	equus	equidae	perissodactyla	mammalia	equus caballus	henipavirus	paramyxoviridae	mononegavirales	monjiviricetes	hendra virus	FALSE	Not specified	CargoCarrier	EID2	Wardeh et al. 2015 Sci Data	2011	Hess IM, 2011, N S W Public Health Bull, 22	21781619	NA	NA	NA	NA	NA	NA	176321	https://doi.org/10.1038/sdata.2015.49	NA	NA	NA
equus caballus	hendra henipavirus	9796	63330	TRUE	TRUE	TRUE	equus	equidae	perissodactyla	mammalia	equus caballus	henipavirus	paramyxoviridae	mononegavirales	monjiviricetes	hendra virus	FALSE	Not specified	CargoCarrier	EID2	Wardeh et al. 2015 Sci Data	2012	Mendez DH, 2012, Emerg Infect Dis, 18	22261152	NA	NA	NA	NA	NA	NA	176323	https://doi.org/10.1038/sdata.2015.49	NA	NA	NA
equus caballus	hendra henipavirus	9796	63330	TRUE	TRUE	TRUE	equus	equidae	perissodactyla	mammalia	equus caballus	henipavirus	paramyxoviridae	mononegavirales	monjiviricetes	hendra virus	FALSE	PCR/Sequencing	NCBI Nucleotide	EID2	Wardeh et al. 2015 Sci Data	NA	NCBI Nucleotide	NA	2011	NA	NA	NA	NA	NA	176324	https://doi.org/10.1038/sdata.2015.49	NA	NA	328495165
equus caballus	hendra henipavirus	9796	63330	TRUE	TRUE	TRUE	equus	equidae	perissodactyla	mammalia	equus caballus	henipavirus	paramyxoviridae	mononegavirales	monjiviricetes	hendra virus	FALSE	PCR/Sequencing	NCBI Nucleotide	EID2	Wardeh et al. 2015 Sci Data	NA	NCBI Nucleotide	NA	2011	NA	NA	NA	NA	NA	176325	https://doi.org/10.1038/sdata.2015.49	NA	NA	328495185
equus caballus	hendra henipavirus	9796	63330	TRUE	TRUE	TRUE	equus	equidae	perissodactyla	mammalia	equus caballus	henipavirus	paramyxoviridae	mononegavirales	monjiviricetes	hendra virus	FALSE	PCR/Sequencing	NCBI Nucleotide	EID2	Wardeh et al. 2015 Sci Data	NA	NCBI Nucleotide	NA	2011	NA	NA	NA	NA	NA	176326	https://doi.org/10.1038/sdata.2015.49	NA	NA	328495205
equus caballus	hendra henipavirus	9796	63330	TRUE	TRUE	TRUE	equus	equidae	perissodactyla	mammalia	equus caballus	henipavirus	paramyxoviridae	mononegavirales	monjiviricetes	hendra virus	FALSE	PCR/Sequencing	NCBI Nucleotide	EID2	Wardeh et al. 2015 Sci Data	NA	NCBI Nucleotide	NA	2011	NA	NA	NA	NA	NA	176327	https://doi.org/10.1038/sdata.2015.49	NA	NA	350998750
equus caballus	hendra henipavirus	9796	63330	TRUE	TRUE	TRUE	equus	equidae	perissodactyla	mammalia	equus caballus	henipavirus	paramyxoviridae	mononegavirales	monjiviricetes	hendra virus	FALSE	PCR/Sequencing	NCBI Nucleotide	EID2	Wardeh et al. 2015 Sci Data	NA	NCBI Nucleotide	NA	2011	NA	NA	NA	NA	NA	176328	https://doi.org/10.1038/sdata.2015.49	NA	NA	350998770
equus caballus	hendra henipavirus	9796	63330	TRUE	TRUE	TRUE	equus	equidae	perissodactyla	mammalia	equus caballus	henipavirus	paramyxoviridae	mononegavirales	monjiviricetes	hendra virus	FALSE	PCR/Sequencing	NCBI Nucleotide	EID2	Wardeh et al. 2015 Sci Data	NA	NCBI Nucleotide	NA	2011	NA	NA	NA	NA	NA	176329	https://doi.org/10.1038/sdata.2015.49	NA	NA	350998789
equus caballus	hendra henipavirus	9796	63330	TRUE	TRUE	TRUE	equus	equidae	perissodactyla	mammalia	equus caballus	henipavirus	paramyxoviridae	mononegavirales	monjiviricetes	hendra virus	FALSE	PCR/Sequencing	NCBI Nucleotide	EID2	Wardeh et al. 2015 Sci Data	NA	NCBI Nucleotide	NA	2011	NA	NA	NA	NA	NA	176330	https://doi.org/10.1038/sdata.2015.49	NA	NA	350998795
equus caballus	hendra henipavirus	9796	63330	TRUE	TRUE	TRUE	equus	equidae	perissodactyla	mammalia	equus caballus	henipavirus	paramyxoviridae	mononegavirales	monjiviricetes	hendra virus	FALSE	PCR/Sequencing	NCBI Nucleotide	EID2	Wardeh et al. 2015 Sci Data	NA	NCBI Nucleotide	NA	2011	NA	NA	NA	NA	NA	176331	https://doi.org/10.1038/sdata.2015.49	NA	NA	350998805
equus caballus	hendra henipavirus	9796	63330	TRUE	TRUE	TRUE	equus	equidae	perissodactyla	mammalia	equus caballus	henipavirus	paramyxoviridae	mononegavirales	monjiviricetes	hendra virus	FALSE	PCR/Sequencing	NCBI Nucleotide	EID2	Wardeh et al. 2015 Sci Data	NA	NCBI Nucleotide	NA	2011	NA	NA	NA	NA	NA	176332	https://doi.org/10.1038/sdata.2015.49	NA	NA	350998823
equus caballus	henipavirus hendraense	9796	3052223	TRUE	TRUE	FALSE	equus	equidae	perissodactyla	mammalia	Equus caballus	henipavirus	paramyxoviridae	mononegavirales	monjiviricetes	Henipavirus hendraense	FALSE	PCR/Sequencing	GenBank	GenBank	Aug2021FlatFile	NA	NA	NA	2011	10	18	2007	6	1	NA	NA	2011-10-18	2007-06-01	JN255813.1
equus caballus	henipavirus hendraense	9796	3052223	TRUE	TRUE	FALSE	equus	equidae	perissodactyla	mammalia	Equus caballus	henipavirus	paramyxoviridae	mononegavirales	monjiviricetes	Henipavirus hendraense	FALSE	PCR/Sequencing	GenBank	GenBank	Aug2021FlatFile	NA	NA	NA	2011	10	18	2007	7	NA	NA	NA	2011-10-18	2007-07	JN255804.1
equus caballus	henipavirus hendraense	9796	3052223	TRUE	TRUE	FALSE	equus	equidae	perissodactyla	mammalia	Equus caballus	henipavirus	paramyxoviridae	mononegavirales	monjiviricetes	Henipavirus hendraense	FALSE	PCR/Sequencing	GenBank	GenBank	Aug2021FlatFile	NA	NA	NA	2011	10	18	2008	7	1	NA	NA	2011-10-18	2008-07-01	JN255815.1
equus caballus	henipavirus hendraense	9796	3052223	TRUE	TRUE	FALSE	equus	equidae	perissodactyla	mammalia	Equus caballus	henipavirus	paramyxoviridae	mononegavirales	monjiviricetes	Henipavirus hendraense	FALSE	PCR/Sequencing	GenBank	GenBank	Aug2021FlatFile	NA	NA	NA	2011	10	18	2009	8	NA	NA	NA	2011-10-18	2009-08	JN255806.1
equus caballus	henipavirus hendraense	9796	3052223	TRUE	TRUE	FALSE	equus	equidae	perissodactyla	mammalia	Equus caballus	henipavirus	paramyxoviridae	mononegavirales	monjiviricetes	Henipavirus hendraense	FALSE	PCR/Sequencing	GenBank	GenBank	Aug2021FlatFile	NA	NA	NA	2011	10	18	2009	9	1	NA	NA	2011-10-18	2009-09-01	JN255812.1
equus caballus	henipavirus hendraense	9796	3052223	TRUE	TRUE	FALSE	equus	equidae	perissodactyla	mammalia	Equus caballus	henipavirus	paramyxoviridae	mononegavirales	monjiviricetes	Henipavirus hendraense	FALSE	PCR/Sequencing	GenBank	GenBank	Aug2021FlatFile	NA	NA	NA	2011	10	18	2010	5	1	NA	NA	2011-10-18	2010-05-01	JN255810.1
equus caballus	henipavirus hendraense	9796	3052223	TRUE	TRUE	FALSE	equus	equidae	perissodactyla	mammalia	Equus caballus	henipavirus	paramyxoviridae	mononegavirales	monjiviricetes	Henipavirus hendraense	FALSE	PCR/Sequencing	GenBank	GenBank	Aug2021FlatFile	NA	NA	NA	2011	4	12	2006	10	NA	NA	NA	2011-04-12	2006-10	HM044318.1
equus caballus	henipavirus hendraense	9796	3052223	TRUE	TRUE	FALSE	equus	equidae	perissodactyla	mammalia	Equus caballus	henipavirus	paramyxoviridae	mononegavirales	monjiviricetes	Henipavirus hendraense	FALSE	PCR/Sequencing	GenBank	GenBank	Aug2021FlatFile	NA	NA	NA	2011	4	12	2007	6	NA	NA	NA	2011-04-12	2007-06	HM044319.1
equus caballus	henipavirus hendraense	9796	3052223	TRUE	TRUE	FALSE	equus	equidae	perissodactyla	mammalia	Equus caballus	henipavirus	paramyxoviridae	mononegavirales	monjiviricetes	Henipavirus hendraense	FALSE	PCR/Sequencing	GenBank	GenBank	Aug2021FlatFile	NA	NA	NA	2011	4	12	2007	7	NA	NA	NA	2011-04-12	2007-07	HM044321.1
equus caballus	henipavirus hendraense	9796	3052223	TRUE	TRUE	FALSE	equus	equidae	perissodactyla	mammalia	Equus caballus	henipavirus	paramyxoviridae	mononegavirales	monjiviricetes	Henipavirus hendraense	FALSE	PCR/Sequencing	GenBank	GenBank	Aug2021FlatFile	NA	NA	NA	2011	4	12	2008	7	NA	NA	NA	2011-04-12	2008-07	HM044317.1, HM044320.1
equus caballus	henipavirus hendraense	9796	3052223	TRUE	TRUE	FALSE	equus	equidae	perissodactyla	mammalia	Equus caballus	henipavirus	paramyxoviridae	mononegavirales	monjiviricetes	Henipavirus hendraense	FALSE	PCR/Sequencing	GenBank	GenBank	Aug2021FlatFile	NA	NA	NA	2015	7	31	2011	7	NA	NA	NA	2015-07-31	2011-07	KM275270.1, KM275327.1
equus caballus	henipavirus hendraense	9796	3052223	TRUE	TRUE	FALSE	equus	equidae	perissodactyla	mammalia	Equus caballus	henipavirus	paramyxoviridae	mononegavirales	monjiviricetes	Henipavirus hendraense	FALSE	PCR/Sequencing	GenBank	GenBank	Aug2021FlatFile	NA	NA	NA	2015	7	31	2012	1	NA	NA	NA	2015-07-31	2012-01	KM275271.1
equus caballus	henipavirus hendraense	9796	3052223	TRUE	TRUE	FALSE	equus	equidae	perissodactyla	mammalia	Equus caballus	henipavirus	paramyxoviridae	mononegavirales	monjiviricetes	Henipavirus hendraense	FALSE	PCR/Sequencing	GenBank	GenBank	Aug2021FlatFile	NA	NA	NA	2015	7	31	2012	11	NA	NA	NA	2015-07-31	2012-11	KM275278.1
equus caballus	henipavirus hendraense	9796	3052223	TRUE	TRUE	FALSE	equus	equidae	perissodactyla	mammalia	Equus caballus	henipavirus	paramyxoviridae	mononegavirales	monjiviricetes	Henipavirus hendraense	FALSE	PCR/Sequencing	GenBank	GenBank	Aug2021FlatFile	NA	NA	NA	2015	7	31	2012	5	NA	NA	NA	2015-07-31	2012-05	KM275272.1, KM275273.1
equus caballus	henipavirus hendraense	9796	3052223	TRUE	TRUE	FALSE	equus	equidae	perissodactyla	mammalia	Equus caballus	henipavirus	paramyxoviridae	mononegavirales	monjiviricetes	Henipavirus hendraense	FALSE	PCR/Sequencing	GenBank	GenBank	Aug2021FlatFile	NA	NA	NA	2015	7	31	2012	7	NA	NA	NA	2015-07-31	2012-07	KM275274.1, KM275275.1, KM275276.1, KM275325.1
equus caballus	henipavirus hendraense	9796	3052223	TRUE	TRUE	FALSE	equus	equidae	perissodactyla	mammalia	Equus caballus	henipavirus	paramyxoviridae	mononegavirales	monjiviricetes	Henipavirus hendraense	FALSE	PCR/Sequencing	GenBank	GenBank	Aug2021FlatFile	NA	NA	NA	2015	7	31	2012	9	NA	NA	NA	2015-07-31	2012-09	KM275277.1
equus caballus	henipavirus hendraense	9796	3052223	TRUE	TRUE	FALSE	equus	equidae	perissodactyla	mammalia	Equus caballus	henipavirus	paramyxoviridae	mononegavirales	monjiviricetes	Henipavirus hendraense	FALSE	PCR/Sequencing	GenBank	GenBank	Aug2021FlatFile	NA	NA	NA	2015	7	31	2013	1	NA	NA	NA	2015-07-31	2013-01	KM275279.1
equus caballus	henipavirus hendraense	9796	3052223	TRUE	TRUE	FALSE	equus	equidae	perissodactyla	mammalia	Equus caballus	henipavirus	paramyxoviridae	mononegavirales	monjiviricetes	Henipavirus hendraense	FALSE	PCR/Sequencing	GenBank	GenBank	Aug2021FlatFile	NA	NA	NA	2019	7	17	1994	NA	NA	NA	NA	2019-07-17	1994	MN062017.1
equus caballus	henipavirus hendraense	9796	3052223	TRUE	TRUE	FALSE	equus	equidae	perissodactyla	mammalia	Equus caballus	henipavirus	paramyxoviridae	mononegavirales	monjiviricetes	Henipavirus hendraense	FALSE	PCR/Sequencing	GenBank	GenBank	Aug2021FlatFile	NA	NA	NA	2019	8	6	2011	10	NA	NA	NA	2019-08-06	2011-10	MN092207.1, MN107724.1
equus caballus	henipavirus hendraense	9796	3052223	TRUE	TRUE	FALSE	equus	equidae	perissodactyla	mammalia	Equus caballus	henipavirus	paramyxoviridae	mononegavirales	monjiviricetes	Henipavirus hendraense	FALSE	PCR/Sequencing	GenBank	GenBank	Aug2021FlatFile	NA	NA	NA	2019	8	6	2011	8	NA	NA	NA	2019-08-06	2011-08	MN092206.1, MN107723.1
equus caballus	henipavirus hendraense	9796	3052223	TRUE	TRUE	FALSE	equus	equidae	perissodactyla	mammalia	Equus caballus	henipavirus	paramyxoviridae	mononegavirales	monjiviricetes	Henipavirus hendraense	FALSE	PCR/Sequencing	GenBank	GenBank	Aug2021FlatFile	NA	NA	NA	2019	8	6	2012	1	NA	NA	NA	2019-08-06	2012-01	MN092208.1, MN107725.1
equus caballus	henipavirus hendraense	9796	3052223	TRUE	TRUE	FALSE	equus	equidae	perissodactyla	mammalia	Equus caballus	henipavirus	paramyxoviridae	mononegavirales	monjiviricetes	Henipavirus hendraense	FALSE	PCR/Sequencing	GenBank	GenBank	Aug2021FlatFile	NA	NA	NA	2019	8	6	2012	11	NA	NA	NA	2019-08-06	2012-11	MN092215.1, MN107732.1
equus caballus	henipavirus hendraense	9796	3052223	TRUE	TRUE	FALSE	equus	equidae	perissodactyla	mammalia	Equus caballus	henipavirus	paramyxoviridae	mononegavirales	monjiviricetes	Henipavirus hendraense	FALSE	PCR/Sequencing	GenBank	GenBank	Aug2021FlatFile	NA	NA	NA	2019	8	6	2012	5	NA	NA	NA	2019-08-06	2012-05	MN092209.1, MN092210.1, MN107726.1, MN107727.1
equus caballus	henipavirus hendraense	9796	3052223	TRUE	TRUE	FALSE	equus	equidae	perissodactyla	mammalia	Equus caballus	henipavirus	paramyxoviridae	mononegavirales	monjiviricetes	Henipavirus hendraense	FALSE	PCR/Sequencing	GenBank	GenBank	Aug2021FlatFile	NA	NA	NA	2019	8	6	2012	6	NA	NA	NA	2019-08-06	2012-06	MN092211.1, MN107728.1
equus caballus	henipavirus hendraense	9796	3052223	TRUE	TRUE	FALSE	equus	equidae	perissodactyla	mammalia	Equus caballus	henipavirus	paramyxoviridae	mononegavirales	monjiviricetes	Henipavirus hendraense	FALSE	PCR/Sequencing	GenBank	GenBank	Aug2021FlatFile	NA	NA	NA	2019	8	6	2012	7	NA	NA	NA	2019-08-06	2012-07	MN092212.1, MN092213.1, MN107729.1, MN107730.1
equus caballus	henipavirus hendraense	9796	3052223	TRUE	TRUE	FALSE	equus	equidae	perissodactyla	mammalia	Equus caballus	henipavirus	paramyxoviridae	mononegavirales	monjiviricetes	Henipavirus hendraense	FALSE	PCR/Sequencing	GenBank	GenBank	Aug2021FlatFile	NA	NA	NA	2019	8	6	2012	9	NA	NA	NA	2019-08-06	2012-09	MN092214.1, MN107731.1
equus caballus	henipavirus hendraense	9796	3052223	TRUE	TRUE	FALSE	equus	equidae	perissodactyla	mammalia	Equus caballus	henipavirus	paramyxoviridae	mononegavirales	monjiviricetes	Henipavirus hendraense	FALSE	PCR/Sequencing	GenBank	GenBank	Aug2021FlatFile	NA	NA	NA	2019	8	6	2013	1	NA	NA	NA	2019-08-06	2013-01	MN092216.1, MN107733.1
equus caballus	henipavirus hendraense	9796	3052223	TRUE	TRUE	FALSE	equus	equidae	perissodactyla	mammalia	Equus caballus	henipavirus	paramyxoviridae	mononegavirales	monjiviricetes	Henipavirus hendraense	FALSE	PCR/Sequencing	GenBank	GenBank	Aug2021FlatFile	NA	NA	NA	2019	8	6	2013	2	NA	NA	NA	2019-08-06	2013-02	MN092217.1, MN107734.1
equus caballus	henipavirus hendraense	9796	3052223	TRUE	TRUE	FALSE	equus	equidae	perissodactyla	mammalia	Equus caballus	henipavirus	paramyxoviridae	mononegavirales	monjiviricetes	Henipavirus hendraense	FALSE	PCR/Sequencing	GenBank	GenBank	Aug2021FlatFile	NA	NA	NA	2019	8	6	2013	6	NA	NA	NA	2019-08-06	2013-06	MN092218.1, MN107735.1
equus caballus	henipavirus hendraense	9796	3052223	TRUE	TRUE	FALSE	equus	equidae	perissodactyla	mammalia	Equus caballus	henipavirus	paramyxoviridae	mononegavirales	monjiviricetes	Henipavirus hendraense	FALSE	PCR/Sequencing	GenBank	GenBank	Aug2021FlatFile	NA	NA	NA	2019	8	6	2013	7	NA	NA	NA	2019-08-06	2013-07	MN092219.1, MN107736.1
equus caballus	henipavirus hendraense	9796	3052223	TRUE	TRUE	FALSE	equus	equidae	perissodactyla	mammalia	Equus caballus	henipavirus	paramyxoviridae	mononegavirales	monjiviricetes	Henipavirus hendraense	FALSE	PCR/Sequencing	GenBank	GenBank	Aug2021FlatFile	NA	NA	NA	2019	8	6	2014	3	NA	NA	NA	2019-08-06	2014-03	MN092220.1, MN107737.1
equus caballus	henipavirus hendraense	9796	3052223	TRUE	TRUE	FALSE	equus	equidae	perissodactyla	mammalia	Equus caballus	henipavirus	paramyxoviridae	mononegavirales	monjiviricetes	Henipavirus hendraense	FALSE	PCR/Sequencing	GenBank	GenBank	Aug2021FlatFile	NA	NA	NA	2019	8	6	2014	6	NA	NA	NA	2019-08-06	2014-06	MN092221.1, MN092222.1, MN107738.1, MN107739.1
equus caballus	henipavirus hendraense	9796	3052223	TRUE	TRUE	FALSE	equus	equidae	perissodactyla	mammalia	Equus caballus	henipavirus	paramyxoviridae	mononegavirales	monjiviricetes	Henipavirus hendraense	FALSE	PCR/Sequencing	GenBank	GenBank	Aug2021FlatFile	NA	NA	NA	2019	8	6	2014	7	NA	NA	NA	2019-08-06	2014-07	MN092223.1, MN107740.1
equus caballus	henipavirus hendraense	9796	3052223	TRUE	TRUE	FALSE	equus	equidae	perissodactyla	mammalia	Equus caballus	henipavirus	paramyxoviridae	mononegavirales	monjiviricetes	Henipavirus hendraense	FALSE	PCR/Sequencing	GenBank	GenBank	Aug2021FlatFile	NA	NA	NA	2019	8	6	2015	7	NA	NA	NA	2019-08-06	2015-07	MN092224.1, MN107741.1
equus caballus	henipavirus hendraense	9796	3052223	TRUE	TRUE	FALSE	equus	equidae	perissodactyla	mammalia	Equus caballus	henipavirus	paramyxoviridae	mononegavirales	monjiviricetes	Henipavirus hendraense	FALSE	PCR/Sequencing	GenBank	GenBank	Aug2021FlatFile	NA	NA	NA	2019	8	6	2017	5	NA	NA	NA	2019-08-06	2017-05	MN092225.1, MN107742.1
equus caballus	henipavirus hendraense	9796	3052223	TRUE	TRUE	FALSE	equus	equidae	perissodactyla	mammalia	Equus caballus	henipavirus	paramyxoviridae	mononegavirales	monjiviricetes	Henipavirus hendraense	FALSE	PCR/Sequencing	GenBank	GenBank	Aug2021FlatFile	NA	NA	NA	2020	8	10	2010	5	NA	NA	NA	2020-08-10	2010-05	MN640625.1
equus caballus	henipavirus hendraense	9796	3052223	TRUE	TRUE	FALSE	equus	equidae	perissodactyla	mammalia	Equus caballus	henipavirus	paramyxoviridae	mononegavirales	monjiviricetes	Henipavirus hendraense	FALSE	PCR/Sequencing	GenBank	GenBank	Aug2021FlatFile	NA	NA	NA	2020	8	10	2011	6	NA	NA	NA	2020-08-10	2011-06	MN640627.1
equus caballus	henipavirus hendraense	9796	3052223	TRUE	TRUE	FALSE	equus	equidae	perissodactyla	mammalia	Equus caballus	henipavirus	paramyxoviridae	mononegavirales	monjiviricetes	Henipavirus hendraense	FALSE	PCR/Sequencing	GenBank	GenBank	Aug2021FlatFile	NA	NA	NA	2020	8	10	2011	7	NA	NA	NA	2020-08-10	2011-07	MN640626.1, MN640628.1, MN640629.1, MN640630.1, MN640631.1, MN640632.1
equus caballus	henipavirus hendraense	9796	3052223	TRUE	TRUE	FALSE	equus	equidae	perissodactyla	mammalia	Equus caballus	henipavirus	paramyxoviridae	mononegavirales	monjiviricetes	Henipavirus hendraense	FALSE	PCR/Sequencing	GenBank	GenBank	Aug2021FlatFile	NA	NA	NA	2020	8	10	2018	9	NA	NA	NA	2020-08-10	2018-09	MN640633.1
equus caballus	henipavirus hendraense	9796	3052223	TRUE	TRUE	FALSE	equus	equidae	perissodactyla	mammalia	Equus caballus	henipavirus	paramyxoviridae	mononegavirales	monjiviricetes	Henipavirus hendraense	FALSE	PCR/Sequencing	GenBank	GenBank	Aug2021FlatFile	NA	NA	NA	2021	8	3	2015	9	16	NA	NA	2021-08-03	2015-09-16	MZ318101.1
equus caballus	henipavirus hendraense	9796	3052223	TRUE	TRUE	FALSE	equus	equidae	perissodactyla	mammalia	Equus caballus	henipavirus	paramyxoviridae	mononegavirales	monjiviricetes	Henipavirus hendraense	FALSE	PCR/Sequencing	GenBank	GenBank	Aug2021FlatFile	NA	NA	NA	2022	11	2	2021	NA	NA	NA	NA	2022-11-02	2021	ON995148.1
equus caballus	nipah henipavirus	9796	121791	TRUE	TRUE	TRUE	equus	equidae	perissodactyla	mammalia	Equus caballus	henipavirus	paramyxoviridae	mononegavirales	monjiviricetes	Nipah henipavirus	FALSE	Not specified	GLOBI	GLOBI	2021-02-03	NA	NA	NA	NA	NA	NA	NA	NA	NA	NA	NA	NA	NA	NA
equus caballus	nipah henipavirus	9796	121791	TRUE	TRUE	TRUE	equus	equidae	perissodactyla	mammalia	Equus caballus	henipavirus	paramyxoviridae	mononegavirales	monjiviricetes	Nipah virus	FALSE	Not specified	GLOBI	GLOBI	2021-02-03	NA	NA	NA	NA	NA	NA	NA	NA	NA	NA	NA	NA	NA	NA
equus caballus	nipah henipavirus	9796	121791	TRUE	TRUE	TRUE	equus	equidae	perissodactyla	mammalia	equus caballus	henipavirus	paramyxoviridae	mononegavirales	monjiviricetes	nipah virus	FALSE	Antibodies	Antibodies	Shaw	Shaw et al. 2020 Mol Ecol	2000	Chua KB, 2000, Science, 288	10827955	NA	NA	NA	NA	NA	NA	176523	https://doi.org/10.1111/mec.15463	NA	NA	NA
equus caballus	nipah henipavirus	9796	121791	TRUE	TRUE	TRUE	equus	equidae	perissodactyla	mammalia	equus caballus	henipavirus	paramyxoviridae	mononegavirales	monjiviricetes	nipah virus	FALSE	Antibodies	Antibodies	Shaw	Shaw et al. 2020 Mol Ecol	2000	Mohd Nor MN, 2000, Rev Sci Tech, 19	11189713	NA	NA	NA	NA	NA	NA	176522	https://doi.org/10.1111/mec.15463	NA	NA	NA
felis catus	nipah henipavirus	9685	121791	TRUE	TRUE	TRUE	felis	felidae	carnivora	mammalia	Felis catus	henipavirus	paramyxoviridae	mononegavirales	monjiviricetes	Nipah henipavirus	FALSE	Not specified	GLOBI	GLOBI	2021-02-03	NA	NA	NA	NA	NA	NA	NA	NA	NA	NA	NA	NA	NA	NA
felis catus	nipah henipavirus	9685	121791	TRUE	TRUE	TRUE	felis	felidae	carnivora	mammalia	Felis catus	henipavirus	paramyxoviridae	mononegavirales	monjiviricetes	Nipah virus	FALSE	Not specified	GLOBI	GLOBI	2021-02-03	NA	NA	NA	NA	NA	NA	NA	NA	NA	NA	NA	NA	NA	NA
felis catus	nipah henipavirus	9685	121791	TRUE	TRUE	TRUE	felis	felidae	carnivora	mammalia	felis catus	henipavirus	paramyxoviridae	mononegavirales	monjiviricetes	nipah virus	FALSE	PCR/Sequencing	PCR	Shaw	Shaw et al. 2020 Mol Ecol	2000	Chua KB, 2000, Science, 288	10827955	NA	NA	NA	NA	NA	NA	178749	https://doi.org/10.1111/mec.15463	NA	NA	NA
hipposideros armiger	NA	186990	260964	TRUE	TRUE	FALSE	hipposideros	hipposideridae	chiroptera	mammalia	Hipposideros armiger	henipavirus	paramyxoviridae	mononegavirales	monjiviricetes	Henipavirus	FALSE	Not specified	GLOBI	GLOBI	2021-02-03	NA	NA	NA	NA	NA	NA	NA	NA	NA	NA	NA	NA	NA	NA
hipposideros armiger	nipah henipavirus	186990	121791	TRUE	TRUE	TRUE	hipposideros	hipposideridae	chiroptera	mammalia	Hipposideros armiger	henipavirus	paramyxoviridae	mononegavirales	monjiviricetes	Nipah henipavirus	FALSE	Not specified	GLOBI	GLOBI	2021-02-03	NA	NA	NA	NA	NA	NA	NA	NA	NA	NA	NA	NA	NA	NA
hipposideros armiger	nipah henipavirus	186990	121791	TRUE	TRUE	TRUE	hipposideros	hipposideridae	chiroptera	mammalia	Hipposideros armiger	henipavirus	paramyxoviridae	mononegavirales	monjiviricetes	Nipah virus	FALSE	Not specified	GLOBI	GLOBI	2021-02-03	NA	NA	NA	NA	NA	NA	NA	NA	NA	NA	NA	NA	NA	NA
hipposideros armiger	nipah henipavirus	186990	121791	TRUE	TRUE	TRUE	hipposideros	hipposideridae	chiroptera	mammalia	hipposideros armiger	henipavirus	paramyxoviridae	mononegavirales	monjiviricetes	nipah virus	FALSE	Antibodies	Antibodies	HP3	Olival et al. 2017 Nature	2008	Li et al. 2008	NA	NA	NA	NA	NA	NA	NA	179599	https://doi.org/10.5281/zenodo.596810	NA	NA	NA
hipposideros armiger	nipah henipavirus	186990	121791	TRUE	TRUE	TRUE	hipposideros	hipposideridae	chiroptera	mammalia	hipposideros armiger	henipavirus	paramyxoviridae	mononegavirales	monjiviricetes	nipah virus	FALSE	Antibodies	Antibodies	Shaw	Shaw et al. 2020 Mol Ecol	2008	Li Y, 2008, Emerg Infect Dis, 14	19046545	NA	NA	NA	NA	NA	NA	179600	https://doi.org/10.1111/mec.15463	NA	NA	NA
hipposideros larvatus	NA	175524	260964	TRUE	TRUE	FALSE	hipposideros	hipposideridae	chiroptera	mammalia	Hipposideros larvatus	henipavirus	paramyxoviridae	mononegavirales	monjiviricetes	Henipavirus	FALSE	Not specified	GLOBI	GLOBI	2021-02-03	NA	NA	NA	NA	NA	NA	NA	NA	NA	NA	NA	NA	NA	NA
hipposideros larvatus	nipah henipavirus	175524	121791	TRUE	TRUE	TRUE	hipposideros	hipposideridae	chiroptera	mammalia	Hipposideros larvatus	henipavirus	paramyxoviridae	mononegavirales	monjiviricetes	Nipah henipavirus	FALSE	Not specified	GLOBI	GLOBI	2021-02-03	NA	NA	NA	NA	NA	NA	NA	NA	NA	NA	NA	NA	NA	NA
hipposideros larvatus	nipah henipavirus	175524	121791	TRUE	TRUE	TRUE	hipposideros	hipposideridae	chiroptera	mammalia	Hipposideros larvatus	henipavirus	paramyxoviridae	mononegavirales	monjiviricetes	Nipah virus	FALSE	Not specified	GLOBI	GLOBI	2021-02-03	NA	NA	NA	NA	NA	NA	NA	NA	NA	NA	NA	NA	NA	NA
hipposideros larvatus	nipah henipavirus	175524	121791	TRUE	TRUE	TRUE	hipposideros	hipposideridae	chiroptera	mammalia	hipposideros larvatus	henipavirus	paramyxoviridae	mononegavirales	monjiviricetes	nipah virus	FALSE	Antibodies	Antibodies	Shaw	Shaw et al. 2020 Mol Ecol	2005	Wacharapluesadee S, 2005, Emerg Infect Dis, 11	16485487	NA	NA	NA	NA	NA	NA	179630	https://doi.org/10.1111/mec.15463	NA	NA	NA
hipposideros larvatus	nipah henipavirus	175524	121791	TRUE	TRUE	TRUE	hipposideros	hipposideridae	chiroptera	mammalia	hipposideros larvatus	henipavirus	paramyxoviridae	mononegavirales	monjiviricetes	nipah virus	FALSE	PCR/Sequencing	PCR	HP3	Olival et al. 2017 Nature	2005	Wacharapluesadee et al. 2005	NA	NA	NA	NA	NA	NA	NA	179629	https://doi.org/10.5281/zenodo.596810	NA	NA	NA
hipposideros pomona	NA	334201	260964	TRUE	TRUE	FALSE	hipposideros	hipposideridae	chiroptera	mammalia	Hipposideros pomona	henipavirus	paramyxoviridae	mononegavirales	monjiviricetes	Henipavirus	FALSE	Not specified	GLOBI	GLOBI	2021-02-03	NA	NA	NA	NA	NA	NA	NA	NA	NA	NA	NA	NA	NA	NA
hipposideros pomona	nipah henipavirus	334201	121791	TRUE	TRUE	TRUE	hipposideros	hipposideridae	chiroptera	mammalia	Hipposideros pomona	henipavirus	paramyxoviridae	mononegavirales	monjiviricetes	Nipah henipavirus	FALSE	Not specified	GLOBI	GLOBI	2021-02-03	NA	NA	NA	NA	NA	NA	NA	NA	NA	NA	NA	NA	NA	NA
hipposideros pomona	nipah henipavirus	334201	121791	TRUE	TRUE	TRUE	hipposideros	hipposideridae	chiroptera	mammalia	Hipposideros pomona	henipavirus	paramyxoviridae	mononegavirales	monjiviricetes	Nipah virus	FALSE	Not specified	GLOBI	GLOBI	2021-02-03	NA	NA	NA	NA	NA	NA	NA	NA	NA	NA	NA	NA	NA	NA
hipposideros pomona	nipah henipavirus	334201	121791	TRUE	TRUE	TRUE	hipposideros	hipposideridae	chiroptera	mammalia	hipposideros pomona	henipavirus	paramyxoviridae	mononegavirales	monjiviricetes	nipah virus	FALSE	Antibodies	Antibodies	HP3	Olival et al. 2017 Nature	2008	Li et al. 2008	NA	NA	NA	NA	NA	NA	NA	179637	https://doi.org/10.5281/zenodo.596810	NA	NA	NA
hipposideros pomona	nipah henipavirus	334201	121791	TRUE	TRUE	TRUE	hipposideros	hipposideridae	chiroptera	mammalia	hipposideros pomona	henipavirus	paramyxoviridae	mononegavirales	monjiviricetes	nipah virus	FALSE	Antibodies	Antibodies	Shaw	Shaw et al. 2020 Mol Ecol	2008	Li Y, 2008, Emerg Infect Dis, 14	19046545	NA	NA	NA	NA	NA	NA	179638	https://doi.org/10.1111/mec.15463	NA	NA	NA
homo sapiens	NA	9606	260964	TRUE	TRUE	FALSE	homo	hominidae	primates	mammalia	Homo sapiens	henipavirus	paramyxoviridae	mononegavirales	monjiviricetes	Henipavirus	FALSE	Not specified	GLOBI	GLOBI	2021-02-03	NA	NA	NA	NA	NA	NA	NA	NA	NA	NA	NA	NA	NA	NA
homo sapiens	hendra henipavirus	9606	63330	TRUE	TRUE	TRUE	homo	hominidae	primates	mammalia	Homo sapiens	henipavirus	paramyxoviridae	mononegavirales	monjiviricetes	Hendra henipavirus	FALSE	Not specified	GLOBI	GLOBI	2021-02-03	NA	NA	NA	NA	NA	NA	NA	NA	NA	NA	NA	NA	NA	NA
homo sapiens	hendra henipavirus	9606	63330	TRUE	TRUE	TRUE	homo	hominidae	primates	mammalia	Homo sapiens	henipavirus	paramyxoviridae	mononegavirales	monjiviricetes	Hendra virus	FALSE	Not specified	GLOBI	GLOBI	2021-02-03	NA	NA	NA	NA	NA	NA	NA	NA	NA	NA	NA	NA	NA	NA
homo sapiens	hendra henipavirus	9606	63330	TRUE	TRUE	TRUE	homo	hominidae	primates	mammalia	homo sapiens	henipavirus	paramyxoviridae	mononegavirales	monjiviricetes	hendra virus	FALSE	Isolation/Observation	Isolation	HP3	Olival et al. 2017 Nature	2011	Tulsiani et al. 2011	NA	NA	NA	NA	NA	NA	NA	183679	https://doi.org/10.5281/zenodo.596810	NA	NA	NA
homo sapiens	hendra henipavirus	9606	63330	TRUE	TRUE	TRUE	homo	hominidae	primates	mammalia	homo sapiens	henipavirus	paramyxoviridae	mononegavirales	monjiviricetes	hendra virus	FALSE	Isolation/Observation	Isolation	Shaw	Shaw et al. 2020 Mol Ecol	NA	ViPR	NA	NA	NA	NA	NA	NA	NA	183681	https://doi.org/10.1111/mec.15463	NA	NA	NA
homo sapiens	hendra henipavirus	9606	63330	TRUE	TRUE	TRUE	homo	hominidae	primates	mammalia	homo sapiens	henipavirus	paramyxoviridae	mononegavirales	monjiviricetes	hendra virus	FALSE	Isolation/Observation	Isolation	Shaw	Shaw et al. 2020 Mol Ecol	2010	Playford EG, 2010, Emerg Infect Dis, 16	20113550	NA	NA	NA	NA	NA	NA	183680	https://doi.org/10.1111/mec.15463	NA	NA	NA
homo sapiens	hendra henipavirus	9606	63330	TRUE	TRUE	TRUE	homo	hominidae	primates	mammalia	homo sapiens	henipavirus	paramyxoviridae	mononegavirales	monjiviricetes	hendra virus	FALSE	Not specified	CargoCarrier	EID2	Wardeh et al. 2015 Sci Data	1996	Hyatt AD, 1996, Virus Res, 43	8822630	NA	NA	NA	NA	NA	NA	183653	https://doi.org/10.1038/sdata.2015.49	NA	NA	NA
homo sapiens	hendra henipavirus	9606	63330	TRUE	TRUE	TRUE	homo	hominidae	primates	mammalia	homo sapiens	henipavirus	paramyxoviridae	mononegavirales	monjiviricetes	hendra virus	FALSE	Not specified	CargoCarrier	EID2	Wardeh et al. 2015 Sci Data	1997	Beaman MH, 1997, Ann Acad Med Singap, 26	9494666	NA	NA	NA	NA	NA	NA	183655	https://doi.org/10.1038/sdata.2015.49	NA	NA	NA
homo sapiens	hendra henipavirus	9606	63330	TRUE	TRUE	TRUE	homo	hominidae	primates	mammalia	homo sapiens	henipavirus	paramyxoviridae	mononegavirales	monjiviricetes	hendra virus	FALSE	Not specified	CargoCarrier	EID2	Wardeh et al. 2015 Sci Data	1997	O'Sullivan JD, 1997, Lancet, 349	8996421	NA	NA	NA	NA	NA	NA	183654	https://doi.org/10.1038/sdata.2015.49	NA	NA	NA
homo sapiens	hendra henipavirus	9606	63330	TRUE	TRUE	TRUE	homo	hominidae	primates	mammalia	homo sapiens	henipavirus	paramyxoviridae	mononegavirales	monjiviricetes	hendra virus	FALSE	Not specified	CargoCarrier	EID2	Wardeh et al. 2015 Sci Data	1997	Wang LF, 1997, Arch Virol, 142	9672592	NA	NA	NA	NA	NA	NA	183656	https://doi.org/10.1038/sdata.2015.49	NA	NA	NA
homo sapiens	hendra henipavirus	9606	63330	TRUE	TRUE	TRUE	homo	hominidae	primates	mammalia	homo sapiens	henipavirus	paramyxoviridae	mononegavirales	monjiviricetes	hendra virus	FALSE	Not specified	CargoCarrier	EID2	Wardeh et al. 2015 Sci Data	2001	Bossart KN, 2001, Virology, 290	11882997	NA	NA	NA	NA	NA	NA	183658	https://doi.org/10.1038/sdata.2015.49	NA	NA	NA
homo sapiens	hendra henipavirus	9606	63330	TRUE	TRUE	TRUE	homo	hominidae	primates	mammalia	homo sapiens	henipavirus	paramyxoviridae	mononegavirales	monjiviricetes	hendra virus	FALSE	Not specified	CargoCarrier	EID2	Wardeh et al. 2015 Sci Data	2001	Mackenzie JS, 2001, Emerg Infect Dis, 7	11485641	NA	NA	NA	NA	NA	NA	183657	https://doi.org/10.1038/sdata.2015.49	NA	NA	NA
homo sapiens	hendra henipavirus	9606	63330	TRUE	TRUE	TRUE	homo	hominidae	primates	mammalia	homo sapiens	henipavirus	paramyxoviridae	mononegavirales	monjiviricetes	hendra virus	FALSE	Not specified	CargoCarrier	EID2	Wardeh et al. 2015 Sci Data	2002	Guertler L, 2002, Thromb Res, 107 Suppl 1	12379292	NA	NA	NA	NA	NA	NA	183659	https://doi.org/10.1038/sdata.2015.49	NA	NA	NA
homo sapiens	hendra henipavirus	9606	63330	TRUE	TRUE	TRUE	homo	hominidae	primates	mammalia	homo sapiens	henipavirus	paramyxoviridae	mononegavirales	monjiviricetes	hendra virus	FALSE	Not specified	CargoCarrier	EID2	Wardeh et al. 2015 Sci Data	2003	Rodriguez JJ, 2003, J Virol, 77	14557668	NA	NA	NA	NA	NA	NA	183660	https://doi.org/10.1038/sdata.2015.49	NA	NA	NA
homo sapiens	hendra henipavirus	9606	63330	TRUE	TRUE	TRUE	homo	hominidae	primates	mammalia	homo sapiens	henipavirus	paramyxoviridae	mononegavirales	monjiviricetes	hendra virus	FALSE	Not specified	CargoCarrier	EID2	Wardeh et al. 2015 Sci Data	2004	Daszak P, 2004, Ann N Y Acad Sci, 1026	15604464	NA	NA	NA	NA	NA	NA	183663	https://doi.org/10.1038/sdata.2015.49	NA	NA	NA
homo sapiens	hendra henipavirus	9606	63330	TRUE	TRUE	TRUE	homo	hominidae	primates	mammalia	homo sapiens	henipavirus	paramyxoviridae	mononegavirales	monjiviricetes	hendra virus	FALSE	Not specified	CargoCarrier	EID2	Wardeh et al. 2015 Sci Data	2004	Rodriguez JJ, 2004, J Virol, 78	15113915	NA	NA	NA	NA	NA	NA	183662	https://doi.org/10.1038/sdata.2015.49	NA	NA	NA
homo sapiens	hendra henipavirus	9606	63330	TRUE	TRUE	TRUE	homo	hominidae	primates	mammalia	homo sapiens	henipavirus	paramyxoviridae	mononegavirales	monjiviricetes	hendra virus	FALSE	Not specified	CargoCarrier	EID2	Wardeh et al. 2015 Sci Data	2004	Sun M, 2004, J Virol, 78	15113888	NA	NA	NA	NA	NA	NA	183661	https://doi.org/10.1038/sdata.2015.49	NA	NA	NA
homo sapiens	hendra henipavirus	9606	63330	TRUE	TRUE	TRUE	homo	hominidae	primates	mammalia	homo sapiens	henipavirus	paramyxoviridae	mononegavirales	monjiviricetes	hendra virus	FALSE	Not specified	CargoCarrier	EID2	Wardeh et al. 2015 Sci Data	2005	Bonaparte MI, 2005, Proc Natl Acad Sci U S A, 102	15998730	NA	NA	NA	NA	NA	NA	183664	https://doi.org/10.1038/sdata.2015.49	NA	NA	NA
homo sapiens	hendra henipavirus	9606	63330	TRUE	TRUE	TRUE	homo	hominidae	primates	mammalia	homo sapiens	henipavirus	paramyxoviridae	mononegavirales	monjiviricetes	hendra virus	FALSE	Not specified	CargoCarrier	EID2	Wardeh et al. 2015 Sci Data	2006	Harit AK, 2006, Indian J Med Res, 123	16783047	NA	NA	NA	NA	NA	NA	183665	https://doi.org/10.1038/sdata.2015.49	NA	NA	NA
homo sapiens	hendra henipavirus	9606	63330	TRUE	TRUE	TRUE	homo	hominidae	primates	mammalia	homo sapiens	henipavirus	paramyxoviridae	mononegavirales	monjiviricetes	hendra virus	FALSE	Not specified	CargoCarrier	EID2	Wardeh et al. 2015 Sci Data	2008	Bossart KN, 2008, Virology, 372	18054977	NA	NA	NA	NA	NA	NA	183666	https://doi.org/10.1038/sdata.2015.49	NA	NA	NA
homo sapiens	hendra henipavirus	9606	63330	TRUE	TRUE	TRUE	homo	hominidae	primates	mammalia	homo sapiens	henipavirus	paramyxoviridae	mononegavirales	monjiviricetes	hendra virus	FALSE	Not specified	CargoCarrier	EID2	Wardeh et al. 2015 Sci Data	2008	Bowden TA, 2008, J Virol, 82	18815311	NA	NA	NA	NA	NA	NA	183668	https://doi.org/10.1038/sdata.2015.49	NA	NA	NA
homo sapiens	hendra henipavirus	9606	63330	TRUE	TRUE	TRUE	homo	hominidae	primates	mammalia	homo sapiens	henipavirus	paramyxoviridae	mononegavirales	monjiviricetes	hendra virus	FALSE	Not specified	CargoCarrier	EID2	Wardeh et al. 2015 Sci Data	2008	Ludlow LE, 2008, J Virol, 82	18417573	NA	NA	NA	NA	NA	NA	183667	https://doi.org/10.1038/sdata.2015.49	NA	NA	NA
homo sapiens	hendra henipavirus	9606	63330	TRUE	TRUE	TRUE	homo	hominidae	primates	mammalia	homo sapiens	henipavirus	paramyxoviridae	mononegavirales	monjiviricetes	hendra virus	FALSE	Not specified	CargoCarrier	EID2	Wardeh et al. 2015 Sci Data	2009	Parisien JP, 2009, J Virol, 83	19403670	NA	NA	NA	NA	NA	NA	183669	https://doi.org/10.1038/sdata.2015.49	NA	NA	NA
homo sapiens	hendra henipavirus	9606	63330	TRUE	TRUE	TRUE	homo	hominidae	primates	mammalia	homo sapiens	henipavirus	paramyxoviridae	mononegavirales	monjiviricetes	hendra virus	FALSE	Not specified	CargoCarrier	EID2	Wardeh et al. 2015 Sci Data	2010	Porotto M, 2010, J Virol, 84	20357085	NA	NA	NA	NA	NA	NA	183670	https://doi.org/10.1038/sdata.2015.49	NA	NA	NA
homo sapiens	hendra henipavirus	9606	63330	TRUE	TRUE	TRUE	homo	hominidae	primates	mammalia	homo sapiens	henipavirus	paramyxoviridae	mononegavirales	monjiviricetes	hendra virus	FALSE	Not specified	CargoCarrier	EID2	Wardeh et al. 2015 Sci Data	2011	Hess IM, 2011, N S W Public Health Bull, 22	21781619	NA	NA	NA	NA	NA	NA	183673	https://doi.org/10.1038/sdata.2015.49	NA	NA	NA
homo sapiens	hendra henipavirus	9606	63330	TRUE	TRUE	TRUE	homo	hominidae	primates	mammalia	homo sapiens	henipavirus	paramyxoviridae	mononegavirales	monjiviricetes	hendra virus	FALSE	Not specified	CargoCarrier	EID2	Wardeh et al. 2015 Sci Data	2011	Paterson BJ, 2011, N S W Public Health Bull, 22	21781616	NA	NA	NA	NA	NA	NA	183674	https://doi.org/10.1038/sdata.2015.49	NA	NA	NA
homo sapiens	hendra henipavirus	9606	63330	TRUE	TRUE	TRUE	homo	hominidae	primates	mammalia	homo sapiens	henipavirus	paramyxoviridae	mononegavirales	monjiviricetes	hendra virus	FALSE	Not specified	CargoCarrier	EID2	Wardeh et al. 2015 Sci Data	2011	Plowright RK, 2011, Proc Biol Sci, 278	21561971	NA	NA	NA	NA	NA	NA	183672	https://doi.org/10.1038/sdata.2015.49	NA	NA	NA
homo sapiens	hendra henipavirus	9606	63330	TRUE	TRUE	TRUE	homo	hominidae	primates	mammalia	homo sapiens	henipavirus	paramyxoviridae	mononegavirales	monjiviricetes	hendra virus	FALSE	Not specified	CargoCarrier	EID2	Wardeh et al. 2015 Sci Data	2011	Vigant F, 2011, Infect Disord Drug Targets, 11	21488828	NA	NA	NA	NA	NA	NA	183671	https://doi.org/10.1038/sdata.2015.49	NA	NA	NA
homo sapiens	hendra henipavirus	9606	63330	TRUE	TRUE	TRUE	homo	hominidae	primates	mammalia	homo sapiens	henipavirus	paramyxoviridae	mononegavirales	monjiviricetes	hendra virus	FALSE	Not specified	CargoCarrier	EID2	Wardeh et al. 2015 Sci Data	2012	Xu K, 2012, Semin Cell Dev Biol, 23	22227101	NA	NA	NA	NA	NA	NA	183675	https://doi.org/10.1038/sdata.2015.49	NA	NA	NA
homo sapiens	hendra henipavirus	9606	63330	TRUE	TRUE	TRUE	homo	hominidae	primates	mammalia	homo sapiens	henipavirus	paramyxoviridae	mononegavirales	monjiviricetes	hendra virus	FALSE	PCR/Sequencing	NCBI Nucleotide	EID2	Wardeh et al. 2015 Sci Data	NA	NCBI Nucleotide	NA	2011	NA	NA	NA	NA	NA	183676	https://doi.org/10.1038/sdata.2015.49	NA	NA	350998760
homo sapiens	hendra henipavirus	9606	63330	TRUE	TRUE	TRUE	homo	hominidae	primates	mammalia	homo sapiens	henipavirus	paramyxoviridae	mononegavirales	monjiviricetes	hendra virus	FALSE	PCR/Sequencing	NCBI Nucleotide	EID2	Wardeh et al. 2015 Sci Data	NA	NCBI Nucleotide	NA	2011	NA	NA	NA	NA	NA	183677	https://doi.org/10.1038/sdata.2015.49	NA	NA	350998834
homo sapiens	hendra henipavirus	9606	63330	TRUE	TRUE	TRUE	homo	hominidae	primates	mammalia	homo sapiens	henipavirus	paramyxoviridae	mononegavirales	monjiviricetes	hendra virus	FALSE	PCR/Sequencing	NCBI Nucleotide	EID2	Wardeh et al. 2015 Sci Data	NA	NCBI Nucleotide	NA	2011	NA	NA	NA	NA	NA	183678	https://doi.org/10.1038/sdata.2015.49	NA	NA	350998843
homo sapiens	henipavirus hendraense	9606	3052223	TRUE	TRUE	FALSE	homo	hominidae	primates	mammalia	Homo sapiens	henipavirus	paramyxoviridae	mononegavirales	monjiviricetes	Henipavirus hendraense	FALSE	PCR/Sequencing	GenBank	GenBank	Aug2021FlatFile	NA	NA	NA	2011	10	18	2008	7	NA	NA	NA	2011-10-18	2008-07	JN255805.1
homo sapiens	henipavirus hendraense	9606	3052223	TRUE	TRUE	FALSE	homo	hominidae	primates	mammalia	Homo sapiens	henipavirus	paramyxoviridae	mononegavirales	monjiviricetes	Henipavirus hendraense	FALSE	PCR/Sequencing	GenBank	GenBank	Aug2021FlatFile	NA	NA	NA	2011	10	18	2008	7	1	NA	NA	2011-10-18	2008-07-01	JN255817.1
homo sapiens	henipavirus hendraense	9606	3052223	TRUE	TRUE	FALSE	homo	hominidae	primates	mammalia	Homo sapiens	henipavirus	paramyxoviridae	mononegavirales	monjiviricetes	Henipavirus hendraense	FALSE	PCR/Sequencing	GenBank	GenBank	Aug2021FlatFile	NA	NA	NA	2011	10	18	2009	8	1	NA	NA	2011-10-18	2009-08-01	JN255818.1
homo sapiens	henipavirus hendraense	9606	3052223	TRUE	TRUE	FALSE	homo	hominidae	primates	mammalia	Homo sapiens	henipavirus	paramyxoviridae	mononegavirales	monjiviricetes	Henipavirus hendraense	FALSE	PCR/Sequencing	GenBank	GenBank	Aug2021FlatFile	NA	NA	NA	2017	1	15	1994	NA	NA	NA	NA	2017-01-15	1994	KY425627.1
homo sapiens	henipavirus nipahense	9606	3052225	TRUE	TRUE	FALSE	homo	hominidae	primates	mammalia	Homo sapiens	henipavirus	paramyxoviridae	mononegavirales	monjiviricetes	Henipavirus nipahense	FALSE	PCR/Sequencing	GenBank	GenBank	Aug2021FlatFile	NA	NA	NA	2005	6	1	2004	NA	NA	NA	NA	2005-06-01	2004	AY988601.1
homo sapiens	henipavirus nipahense	9606	3052225	TRUE	TRUE	FALSE	homo	hominidae	primates	mammalia	Homo sapiens	henipavirus	paramyxoviridae	mononegavirales	monjiviricetes	Henipavirus nipahense	FALSE	PCR/Sequencing	GenBank	GenBank	Aug2021FlatFile	NA	NA	NA	2009	12	31	2007	NA	NA	NA	NA	2009-12-31	2007	FJ513078.1, FJ513079.1, FJ513080.1, FJ513081.1
homo sapiens	henipavirus nipahense	9606	3052225	TRUE	TRUE	FALSE	homo	hominidae	primates	mammalia	Homo sapiens	henipavirus	paramyxoviridae	mononegavirales	monjiviricetes	Henipavirus nipahense	FALSE	PCR/Sequencing	GenBank	GenBank	Aug2021FlatFile	NA	NA	NA	2012	2	4	2004	NA	NA	NA	NA	2012-02-04	2004	JN808858.1, JN808861.1, JN808862.1
homo sapiens	henipavirus nipahense	9606	3052225	TRUE	TRUE	FALSE	homo	hominidae	primates	mammalia	Homo sapiens	henipavirus	paramyxoviridae	mononegavirales	monjiviricetes	Henipavirus nipahense	FALSE	PCR/Sequencing	GenBank	GenBank	Aug2021FlatFile	NA	NA	NA	2012	2	4	2008	NA	NA	NA	NA	2012-02-04	2008	JN808857.1, JN808863.1
homo sapiens	henipavirus nipahense	9606	3052225	TRUE	TRUE	FALSE	homo	hominidae	primates	mammalia	Homo sapiens	henipavirus	paramyxoviridae	mononegavirales	monjiviricetes	Henipavirus nipahense	FALSE	PCR/Sequencing	GenBank	GenBank	Aug2021FlatFile	NA	NA	NA	2012	2	4	2010	NA	NA	NA	NA	2012-02-04	2010	JN808859.1, JN808860.1, JN808864.1
homo sapiens	henipavirus nipahense	9606	3052225	TRUE	TRUE	FALSE	homo	hominidae	primates	mammalia	Homo sapiens	henipavirus	paramyxoviridae	mononegavirales	monjiviricetes	Henipavirus nipahense	FALSE	PCR/Sequencing	GenBank	GenBank	Aug2021FlatFile	NA	NA	NA	2017	1	15	1999	NA	NA	NA	NA	2017-01-15	1999	KY425646.1, KY425655.1
homo sapiens	henipavirus nipahense	9606	3052225	TRUE	TRUE	FALSE	homo	hominidae	primates	mammalia	Homo sapiens	henipavirus	paramyxoviridae	mononegavirales	monjiviricetes	Henipavirus nipahense	FALSE	PCR/Sequencing	GenBank	GenBank	Aug2021FlatFile	NA	NA	NA	2018	1	8	2014	NA	NA	NA	NA	2018-01-08	2014	KY887670.1, KY887671.1, MF133373.1, MF133376.1, MF133377.1
homo sapiens	henipavirus nipahense	9606	3052225	TRUE	TRUE	FALSE	homo	hominidae	primates	mammalia	Homo sapiens	henipavirus	paramyxoviridae	mononegavirales	monjiviricetes	Henipavirus nipahense	FALSE	PCR/Sequencing	GenBank	GenBank	Aug2021FlatFile	NA	NA	NA	2018	11	1	2018	5	17	NA	NA	2018-11-01	2018-05-17	MH396625.1
homo sapiens	henipavirus nipahense	9606	3052225	TRUE	TRUE	FALSE	homo	hominidae	primates	mammalia	Homo sapiens	henipavirus	paramyxoviridae	mononegavirales	monjiviricetes	Henipavirus nipahense	FALSE	PCR/Sequencing	GenBank	GenBank	Aug2021FlatFile	NA	NA	NA	2018	11	10	2018	5	17	NA	NA	2018-11-10	2018-05-17	MH891773.1, MH891774.1, MH891775.1, MH891776.1, MH891777.1, MH891778.1
homo sapiens	henipavirus nipahense	9606	3052225	TRUE	TRUE	FALSE	homo	hominidae	primates	mammalia	Homo sapiens	henipavirus	paramyxoviridae	mononegavirales	monjiviricetes	Henipavirus nipahense	FALSE	PCR/Sequencing	GenBank	GenBank	Aug2021FlatFile	NA	NA	NA	2019	4	1	2018	5	17	NA	NA	2019-04-01	2018-05-17	MH523640.1, MH523642.1
homo sapiens	henipavirus nipahense	9606	3052225	TRUE	TRUE	FALSE	homo	hominidae	primates	mammalia	Homo sapiens	henipavirus	paramyxoviridae	mononegavirales	monjiviricetes	Henipavirus nipahense	FALSE	PCR/Sequencing	GenBank	GenBank	Aug2021FlatFile	NA	NA	NA	2019	4	1	2018	5	21	NA	NA	2019-04-01	2018-05-21	MH523641.1
homo sapiens	henipavirus nipahense	9606	3052225	TRUE	TRUE	FALSE	homo	hominidae	primates	mammalia	Homo sapiens	henipavirus	paramyxoviridae	mononegavirales	monjiviricetes	Henipavirus nipahense	FALSE	PCR/Sequencing	GenBank	GenBank	Aug2021FlatFile	NA	NA	NA	2019	6	1	2018	5	17	NA	NA	2019-06-01	2018-05-17	MH423323.1, MH423324.1
homo sapiens	henipavirus nipahense	9606	3052225	TRUE	TRUE	FALSE	homo	hominidae	primates	mammalia	Homo sapiens	henipavirus	paramyxoviridae	mononegavirales	monjiviricetes	Henipavirus nipahense	FALSE	PCR/Sequencing	GenBank	GenBank	Aug2021FlatFile	NA	NA	NA	2020	11	22	2013	1	14	NA	NA	2020-11-22	2013-01-14	MT890712.1
homo sapiens	henipavirus nipahense	9606	3052225	TRUE	TRUE	FALSE	homo	hominidae	primates	mammalia	Homo sapiens	henipavirus	paramyxoviridae	mononegavirales	monjiviricetes	Henipavirus nipahense	FALSE	PCR/Sequencing	GenBank	GenBank	Aug2021FlatFile	NA	NA	NA	2020	11	22	2013	1	16	NA	NA	2020-11-22	2013-01-16	MT890713.1
homo sapiens	henipavirus nipahense	9606	3052225	TRUE	TRUE	FALSE	homo	hominidae	primates	mammalia	Homo sapiens	henipavirus	paramyxoviridae	mononegavirales	monjiviricetes	Henipavirus nipahense	FALSE	PCR/Sequencing	GenBank	GenBank	Aug2021FlatFile	NA	NA	NA	2020	11	22	2013	1	17	NA	NA	2020-11-22	2013-01-17	MT890715.1
homo sapiens	henipavirus nipahense	9606	3052225	TRUE	TRUE	FALSE	homo	hominidae	primates	mammalia	Homo sapiens	henipavirus	paramyxoviridae	mononegavirales	monjiviricetes	Henipavirus nipahense	FALSE	PCR/Sequencing	GenBank	GenBank	Aug2021FlatFile	NA	NA	NA	2020	11	22	2013	1	19	NA	NA	2020-11-22	2013-01-19	MT890714.1
homo sapiens	henipavirus nipahense	9606	3052225	TRUE	TRUE	FALSE	homo	hominidae	primates	mammalia	Homo sapiens	henipavirus	paramyxoviridae	mononegavirales	monjiviricetes	Henipavirus nipahense	FALSE	PCR/Sequencing	GenBank	GenBank	Aug2021FlatFile	NA	NA	NA	2020	11	22	2013	1	29	NA	NA	2020-11-22	2013-01-29	MT890711.1, MT890728.1, MT890729.1
homo sapiens	henipavirus nipahense	9606	3052225	TRUE	TRUE	FALSE	homo	hominidae	primates	mammalia	Homo sapiens	henipavirus	paramyxoviridae	mononegavirales	monjiviricetes	Henipavirus nipahense	FALSE	PCR/Sequencing	GenBank	GenBank	Aug2021FlatFile	NA	NA	NA	2020	11	22	2014	1	14	NA	NA	2020-11-22	2014-01-14	MT890716.1, MT890720.1
homo sapiens	henipavirus nipahense	9606	3052225	TRUE	TRUE	FALSE	homo	hominidae	primates	mammalia	Homo sapiens	henipavirus	paramyxoviridae	mononegavirales	monjiviricetes	Henipavirus nipahense	FALSE	PCR/Sequencing	GenBank	GenBank	Aug2021FlatFile	NA	NA	NA	2020	11	22	2014	1	31	NA	NA	2020-11-22	2014-01-31	MT890719.1
homo sapiens	henipavirus nipahense	9606	3052225	TRUE	TRUE	FALSE	homo	hominidae	primates	mammalia	Homo sapiens	henipavirus	paramyxoviridae	mononegavirales	monjiviricetes	Henipavirus nipahense	FALSE	PCR/Sequencing	GenBank	GenBank	Aug2021FlatFile	NA	NA	NA	2020	11	22	2014	12	30	NA	NA	2020-11-22	2014-12-30	MT890718.1
homo sapiens	henipavirus nipahense	9606	3052225	TRUE	TRUE	FALSE	homo	hominidae	primates	mammalia	Homo sapiens	henipavirus	paramyxoviridae	mononegavirales	monjiviricetes	Henipavirus nipahense	FALSE	PCR/Sequencing	GenBank	GenBank	Aug2021FlatFile	NA	NA	NA	2020	11	22	2014	2	1	NA	NA	2020-11-22	2014-02-01	MT890717.1
homo sapiens	henipavirus nipahense	9606	3052225	TRUE	TRUE	FALSE	homo	hominidae	primates	mammalia	Homo sapiens	henipavirus	paramyxoviridae	mononegavirales	monjiviricetes	Henipavirus nipahense	FALSE	PCR/Sequencing	GenBank	GenBank	Aug2021FlatFile	NA	NA	NA	2020	11	22	2015	1	15	NA	NA	2020-11-22	2015-01-15	MT890722.1
homo sapiens	henipavirus nipahense	9606	3052225	TRUE	TRUE	FALSE	homo	hominidae	primates	mammalia	Homo sapiens	henipavirus	paramyxoviridae	mononegavirales	monjiviricetes	Henipavirus nipahense	FALSE	PCR/Sequencing	GenBank	GenBank	Aug2021FlatFile	NA	NA	NA	2020	11	22	2015	2	18	NA	NA	2020-11-22	2015-02-18	MT890721.1
homo sapiens	henipavirus nipahense	9606	3052225	TRUE	TRUE	FALSE	homo	hominidae	primates	mammalia	Homo sapiens	henipavirus	paramyxoviridae	mononegavirales	monjiviricetes	Henipavirus nipahense	FALSE	PCR/Sequencing	GenBank	GenBank	Aug2021FlatFile	NA	NA	NA	2020	11	22	2015	3	10	NA	NA	2020-11-22	2015-03-10	MT890726.1
homo sapiens	henipavirus nipahense	9606	3052225	TRUE	TRUE	FALSE	homo	hominidae	primates	mammalia	Homo sapiens	henipavirus	paramyxoviridae	mononegavirales	monjiviricetes	Henipavirus nipahense	FALSE	PCR/Sequencing	GenBank	GenBank	Aug2021FlatFile	NA	NA	NA	2020	11	22	2015	3	23	NA	NA	2020-11-22	2015-03-23	MT890725.1
homo sapiens	henipavirus nipahense	9606	3052225	TRUE	TRUE	FALSE	homo	hominidae	primates	mammalia	Homo sapiens	henipavirus	paramyxoviridae	mononegavirales	monjiviricetes	Henipavirus nipahense	FALSE	PCR/Sequencing	GenBank	GenBank	Aug2021FlatFile	NA	NA	NA	2020	11	22	2015	3	7	NA	NA	2020-11-22	2015-03-07	MT890723.1
homo sapiens	henipavirus nipahense	9606	3052225	TRUE	TRUE	FALSE	homo	hominidae	primates	mammalia	Homo sapiens	henipavirus	paramyxoviridae	mononegavirales	monjiviricetes	Henipavirus nipahense	FALSE	PCR/Sequencing	GenBank	GenBank	Aug2021FlatFile	NA	NA	NA	2020	11	22	2017	2	10	NA	NA	2020-11-22	2017-02-10	MT890727.1
homo sapiens	henipavirus nipahense	9606	3052225	TRUE	TRUE	FALSE	homo	hominidae	primates	mammalia	Homo sapiens	henipavirus	paramyxoviridae	mononegavirales	monjiviricetes	Henipavirus nipahense	FALSE	PCR/Sequencing	GenBank	GenBank	Aug2021FlatFile	NA	NA	NA	2020	11	22	2017	2	15	NA	NA	2020-11-22	2017-02-15	MT890724.1
homo sapiens	henipavirus nipahense	9606	3052225	TRUE	TRUE	FALSE	homo	hominidae	primates	mammalia	Homo sapiens	henipavirus	paramyxoviridae	mononegavirales	monjiviricetes	Henipavirus nipahense	FALSE	PCR/Sequencing	GenBank	GenBank	Aug2021FlatFile	NA	NA	NA	2020	11	22	2018	2	8	NA	NA	2020-11-22	2018-02-08	MT890730.1
homo sapiens	henipavirus nipahense	9606	3052225	TRUE	TRUE	FALSE	homo	hominidae	primates	mammalia	Homo sapiens	henipavirus	paramyxoviridae	mononegavirales	monjiviricetes	Henipavirus nipahense	FALSE	PCR/Sequencing	GenBank	GenBank	Aug2021FlatFile	NA	NA	NA	2020	11	22	2018	4	3	NA	NA	2020-11-22	2018-04-03	MT890731.1
homo sapiens	henipavirus nipahense	9606	3052225	TRUE	TRUE	FALSE	homo	hominidae	primates	mammalia	Homo sapiens	henipavirus	paramyxoviridae	mononegavirales	monjiviricetes	Henipavirus nipahense	FALSE	PCR/Sequencing	GenBank	GenBank	Aug2021FlatFile	NA	NA	NA	2020	6	30	2018	5	17	NA	NA	2020-06-30	2018-05-17	MK336155.1, MK336156.1
homo sapiens	henipavirus nipahense	9606	3052225	TRUE	TRUE	FALSE	homo	hominidae	primates	mammalia	Homo sapiens	henipavirus	paramyxoviridae	mononegavirales	monjiviricetes	Henipavirus nipahense	FALSE	PCR/Sequencing	GenBank	GenBank	Aug2021FlatFile	NA	NA	NA	2021	4	19	1999	NA	NA	NA	NA	2021-04-19	1999	MK673562.1
homo sapiens	henipavirus nipahense	9606	3052225	TRUE	TRUE	FALSE	homo	hominidae	primates	mammalia	Homo sapiens	henipavirus	paramyxoviridae	mononegavirales	monjiviricetes	Henipavirus nipahense	FALSE	PCR/Sequencing	GenBank	GenBank	Aug2021FlatFile	NA	NA	NA	2021	4	19	2004	1	22	NA	NA	2021-04-19	2004-01-22	MK673564.1
homo sapiens	henipavirus nipahense	9606	3052225	TRUE	TRUE	FALSE	homo	hominidae	primates	mammalia	Homo sapiens	henipavirus	paramyxoviridae	mononegavirales	monjiviricetes	Henipavirus nipahense	FALSE	PCR/Sequencing	GenBank	GenBank	Aug2021FlatFile	NA	NA	NA	2021	4	19	2004	2	9	NA	NA	2021-04-19	2004-02-09	MK673565.1
homo sapiens	henipavirus nipahense	9606	3052225	TRUE	TRUE	FALSE	homo	hominidae	primates	mammalia	Homo sapiens	henipavirus	paramyxoviridae	mononegavirales	monjiviricetes	Henipavirus nipahense	FALSE	PCR/Sequencing	GenBank	GenBank	Aug2021FlatFile	NA	NA	NA	2021	4	19	2004	3	29	NA	NA	2021-04-19	2004-03-29	MK673566.1
homo sapiens	henipavirus nipahense	9606	3052225	TRUE	TRUE	FALSE	homo	hominidae	primates	mammalia	Homo sapiens	henipavirus	paramyxoviridae	mononegavirales	monjiviricetes	Henipavirus nipahense	FALSE	PCR/Sequencing	GenBank	GenBank	Aug2021FlatFile	NA	NA	NA	2021	4	19	2004	4	19	NA	NA	2021-04-19	2004-04-19	MK673567.1
homo sapiens	henipavirus nipahense	9606	3052225	TRUE	TRUE	FALSE	homo	hominidae	primates	mammalia	Homo sapiens	henipavirus	paramyxoviridae	mononegavirales	monjiviricetes	Henipavirus nipahense	FALSE	PCR/Sequencing	GenBank	GenBank	Aug2021FlatFile	NA	NA	NA	2021	4	19	2008	2	28	NA	NA	2021-04-19	2008-02-28	MK673568.1
homo sapiens	henipavirus nipahense	9606	3052225	TRUE	TRUE	FALSE	homo	hominidae	primates	mammalia	Homo sapiens	henipavirus	paramyxoviridae	mononegavirales	monjiviricetes	Henipavirus nipahense	FALSE	PCR/Sequencing	GenBank	GenBank	Aug2021FlatFile	NA	NA	NA	2021	4	19	2011	1	1	NA	NA	2021-04-19	2011-01-01	MK673576.1
homo sapiens	henipavirus nipahense	9606	3052225	TRUE	TRUE	FALSE	homo	hominidae	primates	mammalia	Homo sapiens	henipavirus	paramyxoviridae	mononegavirales	monjiviricetes	Henipavirus nipahense	FALSE	PCR/Sequencing	GenBank	GenBank	Aug2021FlatFile	NA	NA	NA	2021	4	19	2011	2	1	NA	NA	2021-04-19	2011-02-01	MK673571.1, MK673572.1
homo sapiens	henipavirus nipahense	9606	3052225	TRUE	TRUE	FALSE	homo	hominidae	primates	mammalia	Homo sapiens	henipavirus	paramyxoviridae	mononegavirales	monjiviricetes	Henipavirus nipahense	FALSE	PCR/Sequencing	GenBank	GenBank	Aug2021FlatFile	NA	NA	NA	2021	4	19	2011	2	10	NA	NA	2021-04-19	2011-02-10	MK673575.1
homo sapiens	henipavirus nipahense	9606	3052225	TRUE	TRUE	FALSE	homo	hominidae	primates	mammalia	Homo sapiens	henipavirus	paramyxoviridae	mononegavirales	monjiviricetes	Henipavirus nipahense	FALSE	PCR/Sequencing	GenBank	GenBank	Aug2021FlatFile	NA	NA	NA	2021	4	19	2011	2	11	NA	NA	2021-04-19	2011-02-11	MK673570.1
homo sapiens	henipavirus nipahense	9606	3052225	TRUE	TRUE	FALSE	homo	hominidae	primates	mammalia	Homo sapiens	henipavirus	paramyxoviridae	mononegavirales	monjiviricetes	Henipavirus nipahense	FALSE	PCR/Sequencing	GenBank	GenBank	Aug2021FlatFile	NA	NA	NA	2021	4	19	2011	2	2	NA	NA	2021-04-19	2011-02-02	MK673573.1, MK673577.1
homo sapiens	henipavirus nipahense	9606	3052225	TRUE	TRUE	FALSE	homo	hominidae	primates	mammalia	Homo sapiens	henipavirus	paramyxoviridae	mononegavirales	monjiviricetes	Henipavirus nipahense	FALSE	PCR/Sequencing	GenBank	GenBank	Aug2021FlatFile	NA	NA	NA	2021	4	19	2011	2	3	NA	NA	2021-04-19	2011-02-03	MK673574.1
homo sapiens	henipavirus nipahense	9606	3052225	TRUE	TRUE	FALSE	homo	hominidae	primates	mammalia	Homo sapiens	henipavirus	paramyxoviridae	mononegavirales	monjiviricetes	Henipavirus nipahense	FALSE	PCR/Sequencing	GenBank	GenBank	Aug2021FlatFile	NA	NA	NA	2021	4	19	2011	3	8	NA	NA	2021-04-19	2011-03-08	MK673578.1
homo sapiens	henipavirus nipahense	9606	3052225	TRUE	TRUE	FALSE	homo	hominidae	primates	mammalia	Homo sapiens	henipavirus	paramyxoviridae	mononegavirales	monjiviricetes	Henipavirus nipahense	FALSE	PCR/Sequencing	GenBank	GenBank	Aug2021FlatFile	NA	NA	NA	2021	4	19	2012	1	20	NA	NA	2021-04-19	2012-01-20	MK673579.1, MK673580.1
homo sapiens	henipavirus nipahense	9606	3052225	TRUE	TRUE	FALSE	homo	hominidae	primates	mammalia	Homo sapiens	henipavirus	paramyxoviridae	mononegavirales	monjiviricetes	Henipavirus nipahense	FALSE	PCR/Sequencing	GenBank	GenBank	Aug2021FlatFile	NA	NA	NA	2021	4	19	2012	1	21	NA	NA	2021-04-19	2012-01-21	MK673581.1
homo sapiens	henipavirus nipahense	9606	3052225	TRUE	TRUE	FALSE	homo	hominidae	primates	mammalia	Homo sapiens	henipavirus	paramyxoviridae	mononegavirales	monjiviricetes	Henipavirus nipahense	FALSE	PCR/Sequencing	GenBank	GenBank	Aug2021FlatFile	NA	NA	NA	2021	4	19	2012	4	5	NA	NA	2021-04-19	2012-04-05	MK673582.1
homo sapiens	henipavirus nipahense	9606	3052225	TRUE	TRUE	FALSE	homo	hominidae	primates	mammalia	Homo sapiens	henipavirus	paramyxoviridae	mononegavirales	monjiviricetes	Henipavirus nipahense	FALSE	PCR/Sequencing	GenBank	GenBank	Aug2021FlatFile	NA	NA	NA	2021	4	19	2013	1	22	NA	NA	2021-04-19	2013-01-22	MK673583.1
homo sapiens	henipavirus nipahense	9606	3052225	TRUE	TRUE	FALSE	homo	hominidae	primates	mammalia	Homo sapiens	henipavirus	paramyxoviridae	mononegavirales	monjiviricetes	Henipavirus nipahense	FALSE	PCR/Sequencing	GenBank	GenBank	Aug2021FlatFile	NA	NA	NA	2021	4	19	2014	1	20	NA	NA	2021-04-19	2014-01-20	MK673592.1
homo sapiens	henipavirus nipahense	9606	3052225	TRUE	TRUE	FALSE	homo	hominidae	primates	mammalia	Homo sapiens	henipavirus	paramyxoviridae	mononegavirales	monjiviricetes	Henipavirus nipahense	FALSE	PCR/Sequencing	GenBank	GenBank	Aug2021FlatFile	NA	NA	NA	2021	4	19	2014	2	4	NA	NA	2021-04-19	2014-02-04	MK673591.1
homo sapiens	henipavirus nipahense	9606	3052225	TRUE	TRUE	FALSE	homo	hominidae	primates	mammalia	Homo sapiens	henipavirus	paramyxoviridae	mononegavirales	monjiviricetes	Henipavirus nipahense	FALSE	PCR/Sequencing	GenBank	GenBank	Aug2021FlatFile	NA	NA	NA	2021	4	19	2014	2	6	NA	NA	2021-04-19	2014-02-06	MK673589.1
homo sapiens	henipavirus nipahense	9606	3052225	TRUE	TRUE	FALSE	homo	hominidae	primates	mammalia	Homo sapiens	henipavirus	paramyxoviridae	mononegavirales	monjiviricetes	Henipavirus nipahense	FALSE	PCR/Sequencing	GenBank	GenBank	Aug2021FlatFile	NA	NA	NA	2021	4	19	2014	2	7	NA	NA	2021-04-19	2014-02-07	MK673590.1
homo sapiens	henipavirus nipahense	9606	3052225	TRUE	TRUE	FALSE	homo	hominidae	primates	mammalia	Homo sapiens	henipavirus	paramyxoviridae	mononegavirales	monjiviricetes	Henipavirus nipahense	FALSE	PCR/Sequencing	GenBank	GenBank	Aug2021FlatFile	NA	NA	NA	2021	4	19	2015	1	19	NA	NA	2021-04-19	2015-01-19	MK673587.1
homo sapiens	henipavirus nipahense	9606	3052225	TRUE	TRUE	FALSE	homo	hominidae	primates	mammalia	Homo sapiens	henipavirus	paramyxoviridae	mononegavirales	monjiviricetes	Henipavirus nipahense	FALSE	PCR/Sequencing	GenBank	GenBank	Aug2021FlatFile	NA	NA	NA	2021	4	19	2015	1	5	NA	NA	2021-04-19	2015-01-05	MK673584.1
homo sapiens	henipavirus nipahense	9606	3052225	TRUE	TRUE	FALSE	homo	hominidae	primates	mammalia	Homo sapiens	henipavirus	paramyxoviridae	mononegavirales	monjiviricetes	Henipavirus nipahense	FALSE	PCR/Sequencing	GenBank	GenBank	Aug2021FlatFile	NA	NA	NA	2021	4	19	2015	2	27	NA	NA	2021-04-19	2015-02-27	MK673588.1
homo sapiens	henipavirus nipahense	9606	3052225	TRUE	TRUE	FALSE	homo	hominidae	primates	mammalia	Homo sapiens	henipavirus	paramyxoviridae	mononegavirales	monjiviricetes	Henipavirus nipahense	FALSE	PCR/Sequencing	GenBank	GenBank	Aug2021FlatFile	NA	NA	NA	2021	4	19	2015	3	18	NA	NA	2021-04-19	2015-03-18	MK673585.1
homo sapiens	henipavirus nipahense	9606	3052225	TRUE	TRUE	FALSE	homo	hominidae	primates	mammalia	Homo sapiens	henipavirus	paramyxoviridae	mononegavirales	monjiviricetes	Henipavirus nipahense	FALSE	PCR/Sequencing	GenBank	GenBank	Aug2021FlatFile	NA	NA	NA	2021	4	19	2015	3	21	NA	NA	2021-04-19	2015-03-21	MK673586.1
homo sapiens	henipavirus nipahense	9606	3052225	TRUE	TRUE	FALSE	homo	hominidae	primates	mammalia	Homo sapiens	henipavirus	paramyxoviridae	mononegavirales	monjiviricetes	Henipavirus nipahense	FALSE	PCR/Sequencing	GenBank	GenBank	Aug2021FlatFile	NA	NA	NA	2022	11	21	2021	9	2	NA	NA	2022-11-21	2021-09-02	OM135495.1
homo sapiens	henipavirus nipahense	9606	3052225	TRUE	TRUE	FALSE	homo	hominidae	primates	mammalia	Homo sapiens	henipavirus	paramyxoviridae	mononegavirales	monjiviricetes	Henipavirus nipahense	FALSE	PCR/Sequencing	GenBank	GenBank	Aug2021FlatFile	NA	NA	NA	2023	7	26	2019	6	NA	NA	NA	2023-07-26	2019-06	OR130496.1
homo sapiens	langya virus	9606	2971765	TRUE	TRUE	FALSE	homo	hominidae	primates	mammalia	Homo sapiens	henipavirus	paramyxoviridae	mononegavirales	monjiviricetes	Langya virus	FALSE	PCR/Sequencing	GenBank	GenBank	Aug2021FlatFile	NA	NA	NA	2022	8	11	2018	NA	NA	NA	NA	2022-08-11	2018	OM101125.1
homo sapiens	langya virus	9606	2971765	TRUE	TRUE	FALSE	homo	hominidae	primates	mammalia	Homo sapiens	henipavirus	paramyxoviridae	mononegavirales	monjiviricetes	Langya virus	FALSE	PCR/Sequencing	GenBank	GenBank	Aug2021FlatFile	NA	NA	NA	2022	8	11	2019	NA	NA	NA	NA	2022-08-11	2019	OM069567.1, OM069568.1, OM069569.1, OM069570.1, OM069574.1, OM069577.1, OM069579.1, OM069580.1, OM069581.1, OM069582.1, OM069583.1, OM069584.1, OM069587.1
homo sapiens	langya virus	9606	2971765	TRUE	TRUE	FALSE	homo	hominidae	primates	mammalia	Homo sapiens	henipavirus	paramyxoviridae	mononegavirales	monjiviricetes	Langya virus	FALSE	PCR/Sequencing	GenBank	GenBank	Aug2021FlatFile	NA	NA	NA	2022	8	11	2020	NA	NA	NA	NA	2022-08-11	2020	OM069571.1, OM069585.1, OM069586.1
homo sapiens	langya virus	9606	2971765	TRUE	TRUE	FALSE	homo	hominidae	primates	mammalia	Homo sapiens	henipavirus	paramyxoviridae	mononegavirales	monjiviricetes	Langya virus	FALSE	PCR/Sequencing	GenBank	GenBank	Aug2021FlatFile	NA	NA	NA	2022	8	11	2021	NA	NA	NA	NA	2022-08-11	2021	OM069572.1, OM069573.1, OM069575.1, OM069576.1, OM069578.1, OM069588.1, OM069589.1
homo sapiens	nipah henipavirus	9606	121791	TRUE	TRUE	TRUE	homo	hominidae	primates	mammalia	Homo sapiens	henipavirus	paramyxoviridae	mononegavirales	monjiviricetes	Nipah henipavirus	FALSE	Not specified	GLOBI	GLOBI	2021-02-03	NA	NA	NA	NA	NA	NA	NA	NA	NA	NA	NA	NA	NA	NA
homo sapiens	nipah henipavirus	9606	121791	TRUE	TRUE	TRUE	homo	hominidae	primates	mammalia	Homo sapiens	henipavirus	paramyxoviridae	mononegavirales	monjiviricetes	Nipah virus	FALSE	Not specified	GLOBI	GLOBI	2021-02-03	NA	NA	NA	NA	NA	NA	NA	NA	NA	NA	NA	NA	NA	NA
homo sapiens	nipah henipavirus	9606	121791	TRUE	TRUE	TRUE	homo	hominidae	primates	mammalia	homo sapiens	henipavirus	paramyxoviridae	mononegavirales	monjiviricetes	nipah virus	FALSE	Isolation/Observation	Isolation	HP3	Olival et al. 2017 Nature	2006	Calisher et al. 2006	NA	NA	NA	NA	NA	NA	NA	191915	https://doi.org/10.5281/zenodo.596810	NA	NA	NA
homo sapiens	nipah henipavirus	9606	121791	TRUE	TRUE	TRUE	homo	hominidae	primates	mammalia	homo sapiens	henipavirus	paramyxoviridae	mononegavirales	monjiviricetes	nipah virus	FALSE	Isolation/Observation	Isolation	Shaw	Shaw et al. 2020 Mol Ecol	2000	Chua KB, 2000, Science, 288	10827955	NA	NA	NA	NA	NA	NA	191917	https://doi.org/10.1111/mec.15463	NA	NA	NA
homo sapiens	nipah henipavirus	9606	121791	TRUE	TRUE	TRUE	homo	hominidae	primates	mammalia	homo sapiens	henipavirus	paramyxoviridae	mononegavirales	monjiviricetes	nipah virus	FALSE	Isolation/Observation	Isolation	Shaw	Shaw et al. 2020 Mol Ecol	2006	Epstein JH, 2006, Curr Infect Dis Rep, 8	16448602	NA	NA	NA	NA	NA	NA	191916	https://doi.org/10.1111/mec.15463	NA	NA	NA
homo sapiens	nipah henipavirus	9606	121791	TRUE	TRUE	TRUE	homo	hominidae	primates	mammalia	homo sapiens	henipavirus	paramyxoviridae	mononegavirales	monjiviricetes	nipah virus	FALSE	Not specified	CargoCarrier	EID2	Wardeh et al. 2015 Sci Data	2000	Jemmi T, 2000, Schweiz Arch Tierheilkd, 142	11189834	NA	NA	NA	NA	NA	NA	191874	https://doi.org/10.1038/sdata.2015.49	NA	NA	NA
homo sapiens	nipah henipavirus	9606	121791	TRUE	TRUE	TRUE	homo	hominidae	primates	mammalia	homo sapiens	henipavirus	paramyxoviridae	mononegavirales	monjiviricetes	nipah virus	FALSE	Not specified	CargoCarrier	EID2	Wardeh et al. 2015 Sci Data	2000	Parashar UD, 2000, J Infect Dis, 181	10823779	NA	NA	NA	NA	NA	NA	191873	https://doi.org/10.1038/sdata.2015.49	NA	NA	NA
homo sapiens	nipah henipavirus	9606	121791	TRUE	TRUE	TRUE	homo	hominidae	primates	mammalia	homo sapiens	henipavirus	paramyxoviridae	mononegavirales	monjiviricetes	nipah virus	FALSE	Not specified	CargoCarrier	EID2	Wardeh et al. 2015 Sci Data	2001	Chua KB, 2001, J Infect, 42	11243752	NA	NA	NA	NA	NA	NA	191876	https://doi.org/10.1038/sdata.2015.49	NA	NA	NA
homo sapiens	nipah henipavirus	9606	121791	TRUE	TRUE	TRUE	homo	hominidae	primates	mammalia	homo sapiens	henipavirus	paramyxoviridae	mononegavirales	monjiviricetes	nipah virus	FALSE	Not specified	CargoCarrier	EID2	Wardeh et al. 2015 Sci Data	2001	Daszak P, 2001, Acta Trop, 78	11230820	NA	NA	NA	NA	NA	NA	191875	https://doi.org/10.1038/sdata.2015.49	NA	NA	NA
homo sapiens	nipah henipavirus	9606	121791	TRUE	TRUE	TRUE	homo	hominidae	primates	mammalia	homo sapiens	henipavirus	paramyxoviridae	mononegavirales	monjiviricetes	nipah virus	FALSE	Not specified	CargoCarrier	EID2	Wardeh et al. 2015 Sci Data	2001	Mackenzie JS, 2001, Emerg Infect Dis, 7	11485641	NA	NA	NA	NA	NA	NA	191877	https://doi.org/10.1038/sdata.2015.49	NA	NA	NA
homo sapiens	nipah henipavirus	9606	121791	TRUE	TRUE	TRUE	homo	hominidae	primates	mammalia	homo sapiens	henipavirus	paramyxoviridae	mononegavirales	monjiviricetes	nipah virus	FALSE	Not specified	CargoCarrier	EID2	Wardeh et al. 2015 Sci Data	2002	Rodriguez JJ, 2002, J Virol, 76	12388709	NA	NA	NA	NA	NA	NA	191879	https://doi.org/10.1038/sdata.2015.49	NA	NA	NA
homo sapiens	nipah henipavirus	9606	121791	TRUE	TRUE	TRUE	homo	hominidae	primates	mammalia	homo sapiens	henipavirus	paramyxoviridae	mononegavirales	monjiviricetes	nipah virus	FALSE	Not specified	CargoCarrier	EID2	Wardeh et al. 2015 Sci Data	2002	Schoub BD, 2002, Vaccine, 20 Suppl 2	12110256	NA	NA	NA	NA	NA	NA	191878	https://doi.org/10.1038/sdata.2015.49	NA	NA	NA
homo sapiens	nipah henipavirus	9606	121791	TRUE	TRUE	TRUE	homo	hominidae	primates	mammalia	homo sapiens	henipavirus	paramyxoviridae	mononegavirales	monjiviricetes	nipah virus	FALSE	Not specified	CargoCarrier	EID2	Wardeh et al. 2015 Sci Data	2002	Wong KT, 2002, Am J Pathol, 161	12466131	NA	NA	NA	NA	NA	NA	191880	https://doi.org/10.1038/sdata.2015.49	NA	NA	NA
homo sapiens	nipah henipavirus	9606	121791	TRUE	TRUE	TRUE	homo	hominidae	primates	mammalia	homo sapiens	henipavirus	paramyxoviridae	mononegavirales	monjiviricetes	nipah virus	FALSE	Not specified	CargoCarrier	EID2	Wardeh et al. 2015 Sci Data	2003	Johnson RT, 2003, J Neurovirol, 9	12707845	NA	NA	NA	NA	NA	NA	191881	https://doi.org/10.1038/sdata.2015.49	NA	NA	NA
homo sapiens	nipah henipavirus	9606	121791	TRUE	TRUE	TRUE	homo	hominidae	primates	mammalia	homo sapiens	henipavirus	paramyxoviridae	mononegavirales	monjiviricetes	nipah virus	FALSE	Not specified	CargoCarrier	EID2	Wardeh et al. 2015 Sci Data	2003	McCarthy M, 2003, Neurologist, 9	12864929	NA	NA	NA	NA	NA	NA	191883	https://doi.org/10.1038/sdata.2015.49	NA	NA	NA
homo sapiens	nipah henipavirus	9606	121791	TRUE	TRUE	TRUE	homo	hominidae	primates	mammalia	homo sapiens	henipavirus	paramyxoviridae	mononegavirales	monjiviricetes	nipah virus	FALSE	Not specified	CargoCarrier	EID2	Wardeh et al. 2015 Sci Data	2003	Rodriguez JJ, 2003, J Virol, 77	14557668	NA	NA	NA	NA	NA	NA	191884	https://doi.org/10.1038/sdata.2015.49	NA	NA	NA
homo sapiens	nipah henipavirus	9606	121791	TRUE	TRUE	TRUE	homo	hominidae	primates	mammalia	homo sapiens	henipavirus	paramyxoviridae	mononegavirales	monjiviricetes	nipah virus	FALSE	Not specified	CargoCarrier	EID2	Wardeh et al. 2015 Sci Data	2003	Solomon T, 2003, Curr Opin Neurol, 16	12858080	NA	NA	NA	NA	NA	NA	191882	https://doi.org/10.1038/sdata.2015.49	NA	NA	NA
homo sapiens	nipah henipavirus	9606	121791	TRUE	TRUE	TRUE	homo	hominidae	primates	mammalia	homo sapiens	henipavirus	paramyxoviridae	mononegavirales	monjiviricetes	nipah virus	FALSE	Not specified	CargoCarrier	EID2	Wardeh et al. 2015 Sci Data	2003	Wong KT, 2003, Am J Pathol, 163	14578210	NA	NA	NA	NA	NA	NA	191885	https://doi.org/10.1038/sdata.2015.49	NA	NA	NA
homo sapiens	nipah henipavirus	9606	121791	TRUE	TRUE	TRUE	homo	hominidae	primates	mammalia	homo sapiens	henipavirus	paramyxoviridae	mononegavirales	monjiviricetes	nipah virus	FALSE	Not specified	CargoCarrier	EID2	Wardeh et al. 2015 Sci Data	2003	von Overbeck J, 2003, J Insur Med, 35	14971089	NA	NA	NA	NA	NA	NA	191886	https://doi.org/10.1038/sdata.2015.49	NA	NA	NA
homo sapiens	nipah henipavirus	9606	121791	TRUE	TRUE	TRUE	homo	hominidae	primates	mammalia	homo sapiens	henipavirus	paramyxoviridae	mononegavirales	monjiviricetes	nipah virus	FALSE	Not specified	CargoCarrier	EID2	Wardeh et al. 2015 Sci Data	2004	Rodriguez JJ, 2004, J Virol, 78	15113915	NA	NA	NA	NA	NA	NA	191888	https://doi.org/10.1038/sdata.2015.49	NA	NA	NA
homo sapiens	nipah henipavirus	9606	121791	TRUE	TRUE	TRUE	homo	hominidae	primates	mammalia	homo sapiens	henipavirus	paramyxoviridae	mononegavirales	monjiviricetes	nipah virus	FALSE	Not specified	CargoCarrier	EID2	Wardeh et al. 2015 Sci Data	2004	Sun M, 2004, J Virol, 78	15113888	NA	NA	NA	NA	NA	NA	191887	https://doi.org/10.1038/sdata.2015.49	NA	NA	NA
homo sapiens	nipah henipavirus	9606	121791	TRUE	TRUE	TRUE	homo	hominidae	primates	mammalia	homo sapiens	henipavirus	paramyxoviridae	mononegavirales	monjiviricetes	nipah virus	FALSE	Not specified	CargoCarrier	EID2	Wardeh et al. 2015 Sci Data	2005	Bonaparte MI, 2005, Proc Natl Acad Sci U S A, 102	15998730	NA	NA	NA	NA	NA	NA	191890	https://doi.org/10.1038/sdata.2015.49	NA	NA	NA
homo sapiens	nipah henipavirus	9606	121791	TRUE	TRUE	TRUE	homo	hominidae	primates	mammalia	homo sapiens	henipavirus	paramyxoviridae	mononegavirales	monjiviricetes	nipah virus	FALSE	Not specified	CargoCarrier	EID2	Wardeh et al. 2015 Sci Data	2005	Heymann DL, 2005, J Public Health Policy, 26	15906882	NA	NA	NA	NA	NA	NA	191889	https://doi.org/10.1038/sdata.2015.49	NA	NA	NA
homo sapiens	nipah henipavirus	9606	121791	TRUE	TRUE	TRUE	homo	hominidae	primates	mammalia	homo sapiens	henipavirus	paramyxoviridae	mononegavirales	monjiviricetes	nipah virus	FALSE	Not specified	CargoCarrier	EID2	Wardeh et al. 2015 Sci Data	2006	Hance P, 2006, Med Trop (Mars), 66	16775933	NA	NA	NA	NA	NA	NA	191891	https://doi.org/10.1038/sdata.2015.49	NA	NA	NA
homo sapiens	nipah henipavirus	9606	121791	TRUE	TRUE	TRUE	homo	hominidae	primates	mammalia	homo sapiens	henipavirus	paramyxoviridae	mononegavirales	monjiviricetes	nipah virus	FALSE	Not specified	CargoCarrier	EID2	Wardeh et al. 2015 Sci Data	2006	Harit AK, 2006, Indian J Med Res, 123	16783047	NA	NA	NA	NA	NA	NA	191892	https://doi.org/10.1038/sdata.2015.49	NA	NA	NA
homo sapiens	nipah henipavirus	9606	121791	TRUE	TRUE	TRUE	homo	hominidae	primates	mammalia	homo sapiens	henipavirus	paramyxoviridae	mononegavirales	monjiviricetes	nipah virus	FALSE	Not specified	CargoCarrier	EID2	Wardeh et al. 2015 Sci Data	2006	van der Poel WH, 2006, Vector Borne Zoonotic Dis, 6	17187565	NA	NA	NA	NA	NA	NA	191893	https://doi.org/10.1038/sdata.2015.49	NA	NA	NA
homo sapiens	nipah henipavirus	9606	121791	TRUE	TRUE	TRUE	homo	hominidae	primates	mammalia	homo sapiens	henipavirus	paramyxoviridae	mononegavirales	monjiviricetes	nipah virus	FALSE	Not specified	CargoCarrier	EID2	Wardeh et al. 2015 Sci Data	2008	Bossart KN, 2008, Virology, 372	18054977	NA	NA	NA	NA	NA	NA	191894	https://doi.org/10.1038/sdata.2015.49	NA	NA	NA
homo sapiens	nipah henipavirus	9606	121791	TRUE	TRUE	TRUE	homo	hominidae	primates	mammalia	homo sapiens	henipavirus	paramyxoviridae	mononegavirales	monjiviricetes	nipah virus	FALSE	Not specified	CargoCarrier	EID2	Wardeh et al. 2015 Sci Data	2008	Bowden TA, 2008, J Virol, 82	18815311	NA	NA	NA	NA	NA	NA	191898	https://doi.org/10.1038/sdata.2015.49	NA	NA	NA
homo sapiens	nipah henipavirus	9606	121791	TRUE	TRUE	TRUE	homo	hominidae	primates	mammalia	homo sapiens	henipavirus	paramyxoviridae	mononegavirales	monjiviricetes	nipah virus	FALSE	Not specified	CargoCarrier	EID2	Wardeh et al. 2015 Sci Data	2008	Ludlow LE, 2008, J Virol, 82	18417573	NA	NA	NA	NA	NA	NA	191895	https://doi.org/10.1038/sdata.2015.49	NA	NA	NA
homo sapiens	nipah henipavirus	9606	121791	TRUE	TRUE	TRUE	homo	hominidae	primates	mammalia	homo sapiens	henipavirus	paramyxoviridae	mononegavirales	monjiviricetes	nipah virus	FALSE	Not specified	CargoCarrier	EID2	Wardeh et al. 2015 Sci Data	2008	Misra UK, 2008, Epilepsia, 49 Suppl 6	18754956	NA	NA	NA	NA	NA	NA	191897	https://doi.org/10.1038/sdata.2015.49	NA	NA	NA
homo sapiens	nipah henipavirus	9606	121791	TRUE	TRUE	TRUE	homo	hominidae	primates	mammalia	homo sapiens	henipavirus	paramyxoviridae	mononegavirales	monjiviricetes	nipah virus	FALSE	Not specified	CargoCarrier	EID2	Wardeh et al. 2015 Sci Data	2008	Sleeman K, 2008, J Gen Virol, 89	18420809	NA	NA	NA	NA	NA	NA	191896	https://doi.org/10.1038/sdata.2015.49	NA	NA	NA
homo sapiens	nipah henipavirus	9606	121791	TRUE	TRUE	TRUE	homo	hominidae	primates	mammalia	homo sapiens	henipavirus	paramyxoviridae	mononegavirales	monjiviricetes	nipah virus	FALSE	Not specified	CargoCarrier	EID2	Wardeh et al. 2015 Sci Data	2009	Bossart KN, 2009, PLoS Pathog, 5	19888339	NA	NA	NA	NA	NA	NA	191900	https://doi.org/10.1038/sdata.2015.49	NA	NA	NA
homo sapiens	nipah henipavirus	9606	121791	TRUE	TRUE	TRUE	homo	hominidae	primates	mammalia	homo sapiens	henipavirus	paramyxoviridae	mononegavirales	monjiviricetes	nipah virus	FALSE	Not specified	CargoCarrier	EID2	Wardeh et al. 2015 Sci Data	2009	Parisien JP, 2009, J Virol, 83	19403670	NA	NA	NA	NA	NA	NA	191899	https://doi.org/10.1038/sdata.2015.49	NA	NA	NA
homo sapiens	nipah henipavirus	9606	121791	TRUE	TRUE	TRUE	homo	hominidae	primates	mammalia	homo sapiens	henipavirus	paramyxoviridae	mononegavirales	monjiviricetes	nipah virus	FALSE	Not specified	CargoCarrier	EID2	Wardeh et al. 2015 Sci Data	2010	Breed AC, 2010, Ecohealth, 7	20645122	NA	NA	NA	NA	NA	NA	191904	https://doi.org/10.1038/sdata.2015.49	NA	NA	NA
homo sapiens	nipah henipavirus	9606	121791	TRUE	TRUE	TRUE	homo	hominidae	primates	mammalia	homo sapiens	henipavirus	paramyxoviridae	mononegavirales	monjiviricetes	nipah virus	FALSE	Not specified	CargoCarrier	EID2	Wardeh et al. 2015 Sci Data	2010	Chen YY, 2010, Int J Infect Dis, 14 Suppl 3	20227902	NA	NA	NA	NA	NA	NA	191901	https://doi.org/10.1038/sdata.2015.49	NA	NA	NA
homo sapiens	nipah henipavirus	9606	121791	TRUE	TRUE	TRUE	homo	hominidae	primates	mammalia	homo sapiens	henipavirus	paramyxoviridae	mononegavirales	monjiviricetes	nipah virus	FALSE	Not specified	CargoCarrier	EID2	Wardeh et al. 2015 Sci Data	2010	Garkavenko O, 2010, IDrugs, 13	20878585	NA	NA	NA	NA	NA	NA	191906	https://doi.org/10.1038/sdata.2015.49	NA	NA	NA
homo sapiens	nipah henipavirus	9606	121791	TRUE	TRUE	TRUE	homo	hominidae	primates	mammalia	homo sapiens	henipavirus	paramyxoviridae	mononegavirales	monjiviricetes	nipah virus	FALSE	Not specified	CargoCarrier	EID2	Wardeh et al. 2015 Sci Data	2010	Nahar N, 2010, Ecohealth, 7	20617362	NA	NA	NA	NA	NA	NA	191903	https://doi.org/10.1038/sdata.2015.49	NA	NA	NA
homo sapiens	nipah henipavirus	9606	121791	TRUE	TRUE	TRUE	homo	hominidae	primates	mammalia	homo sapiens	henipavirus	paramyxoviridae	mononegavirales	monjiviricetes	nipah virus	FALSE	Not specified	CargoCarrier	EID2	Wardeh et al. 2015 Sci Data	2010	Porotto M, 2010, J Virol, 84	20357085	NA	NA	NA	NA	NA	NA	191902	https://doi.org/10.1038/sdata.2015.49	NA	NA	NA
homo sapiens	nipah henipavirus	9606	121791	TRUE	TRUE	TRUE	homo	hominidae	primates	mammalia	homo sapiens	henipavirus	paramyxoviridae	mononegavirales	monjiviricetes	nipah virus	FALSE	Not specified	CargoCarrier	EID2	Wardeh et al. 2015 Sci Data	2010	Ramachandran A, 2010, J Virol, 84	20719949	NA	NA	NA	NA	NA	NA	191905	https://doi.org/10.1038/sdata.2015.49	NA	NA	NA
homo sapiens	nipah henipavirus	9606	121791	TRUE	TRUE	TRUE	homo	hominidae	primates	mammalia	homo sapiens	henipavirus	paramyxoviridae	mononegavirales	monjiviricetes	nipah virus	FALSE	Not specified	CargoCarrier	EID2	Wardeh et al. 2015 Sci Data	2011	Chopy D, 2011, J Neurovirol, 17	21805057	NA	NA	NA	NA	NA	NA	191908	https://doi.org/10.1038/sdata.2015.49	NA	NA	NA
homo sapiens	nipah henipavirus	9606	121791	TRUE	TRUE	TRUE	homo	hominidae	primates	mammalia	homo sapiens	henipavirus	paramyxoviridae	mononegavirales	monjiviricetes	nipah virus	FALSE	Not specified	CargoCarrier	EID2	Wardeh et al. 2015 Sci Data	2011	Vigant F, 2011, Infect Disord Drug Targets, 11	21488828	NA	NA	NA	NA	NA	NA	191907	https://doi.org/10.1038/sdata.2015.49	NA	NA	NA
homo sapiens	nipah henipavirus	9606	121791	TRUE	TRUE	TRUE	homo	hominidae	primates	mammalia	homo sapiens	henipavirus	paramyxoviridae	mononegavirales	monjiviricetes	nipah virus	FALSE	Not specified	CargoCarrier	EID2	Wardeh et al. 2015 Sci Data	2012	Xu K, 2012, Semin Cell Dev Biol, 23	22227101	NA	NA	NA	NA	NA	NA	191909	https://doi.org/10.1038/sdata.2015.49	NA	NA	NA
homo sapiens	nipah henipavirus	9606	121791	TRUE	TRUE	TRUE	homo	hominidae	primates	mammalia	homo sapiens	henipavirus	paramyxoviridae	mononegavirales	monjiviricetes	nipah virus	FALSE	PCR/Sequencing	NCBI Nucleotide	EID2	Wardeh et al. 2015 Sci Data	NA	NCBI Nucleotide	NA	2005	NA	NA	NA	NA	NA	191910	https://doi.org/10.1038/sdata.2015.49	NA	NA	66271892
homo sapiens	nipah henipavirus	9606	121791	TRUE	TRUE	TRUE	homo	hominidae	primates	mammalia	homo sapiens	henipavirus	paramyxoviridae	mononegavirales	monjiviricetes	nipah virus	FALSE	PCR/Sequencing	NCBI Nucleotide	EID2	Wardeh et al. 2015 Sci Data	NA	NCBI Nucleotide	NA	2009	NA	NA	NA	NA	NA	191911	https://doi.org/10.1038/sdata.2015.49	NA	NA	253559843
homo sapiens	nipah henipavirus	9606	121791	TRUE	TRUE	TRUE	homo	hominidae	primates	mammalia	homo sapiens	henipavirus	paramyxoviridae	mononegavirales	monjiviricetes	nipah virus	FALSE	PCR/Sequencing	NCBI Nucleotide	EID2	Wardeh et al. 2015 Sci Data	NA	NCBI Nucleotide	NA	2009	NA	NA	NA	NA	NA	191912	https://doi.org/10.1038/sdata.2015.49	NA	NA	253559850
homo sapiens	nipah henipavirus	9606	121791	TRUE	TRUE	TRUE	homo	hominidae	primates	mammalia	homo sapiens	henipavirus	paramyxoviridae	mononegavirales	monjiviricetes	nipah virus	FALSE	PCR/Sequencing	NCBI Nucleotide	EID2	Wardeh et al. 2015 Sci Data	NA	NCBI Nucleotide	NA	2009	NA	NA	NA	NA	NA	191913	https://doi.org/10.1038/sdata.2015.49	NA	NA	253559852
homo sapiens	nipah henipavirus	9606	121791	TRUE	TRUE	TRUE	homo	hominidae	primates	mammalia	homo sapiens	henipavirus	paramyxoviridae	mononegavirales	monjiviricetes	nipah virus	FALSE	PCR/Sequencing	NCBI Nucleotide	EID2	Wardeh et al. 2015 Sci Data	NA	NCBI Nucleotide	NA	2009	NA	NA	NA	NA	NA	191914	https://doi.org/10.1038/sdata.2015.49	NA	NA	253559854
hypsignathus monstrosus	NA	448084	260964	TRUE	TRUE	FALSE	hypsignathus	pteropodidae	chiroptera	mammalia	Hypsignathus monstrosus	henipavirus	paramyxoviridae	mononegavirales	monjiviricetes	Henipavirus	FALSE	Not specified	GLOBI	GLOBI	2021-02-03	NA	NA	NA	NA	NA	NA	NA	NA	NA	NA	NA	NA	NA	NA
hypsignathus monstrosus	nipah henipavirus	448084	121791	TRUE	TRUE	TRUE	hypsignathus	pteropodidae	chiroptera	mammalia	Hypsignathus monstrosus	henipavirus	paramyxoviridae	mononegavirales	monjiviricetes	Nipah henipavirus	FALSE	Not specified	GLOBI	GLOBI	2021-02-03	NA	NA	NA	NA	NA	NA	NA	NA	NA	NA	NA	NA	NA	NA
hypsignathus monstrosus	nipah henipavirus	448084	121791	TRUE	TRUE	TRUE	hypsignathus	pteropodidae	chiroptera	mammalia	Hypsignathus monstrosus	henipavirus	paramyxoviridae	mononegavirales	monjiviricetes	Nipah virus	FALSE	Not specified	GLOBI	GLOBI	2021-02-03	NA	NA	NA	NA	NA	NA	NA	NA	NA	NA	NA	NA	NA	NA
hypsignathus monstrosus	nipah henipavirus	448084	121791	TRUE	TRUE	TRUE	hypsignathus	pteropodidae	chiroptera	mammalia	hypsignathus monstrosus	henipavirus	paramyxoviridae	mononegavirales	monjiviricetes	nipah virus	FALSE	Antibodies	Antibodies	HP3	Olival et al. 2017 Nature	2008	Hayman et al. 2008	NA	NA	NA	NA	NA	NA	NA	197633	https://doi.org/10.5281/zenodo.596810	NA	NA	NA
hypsignathus monstrosus	nipah henipavirus	448084	121791	TRUE	TRUE	TRUE	hypsignathus	pteropodidae	chiroptera	mammalia	hypsignathus monstrosus	henipavirus	paramyxoviridae	mononegavirales	monjiviricetes	nipah virus	FALSE	Antibodies	Antibodies	Shaw	Shaw et al. 2020 Mol Ecol	2008	Hayman DT, 2008, PLoS One, 3	18648649	NA	NA	NA	NA	NA	NA	197634	https://doi.org/10.1111/mec.15463	NA	NA	NA
mus musculus	NA	10090	260964	TRUE	TRUE	FALSE	mus	muridae	rodentia	mammalia	Mus musculus	henipavirus	paramyxoviridae	mononegavirales	monjiviricetes	Henipavirus	FALSE	Not specified	GLOBI	GLOBI	2021-02-03	NA	NA	NA	NA	NA	NA	NA	NA	NA	NA	NA	NA	NA	NA
mus musculus	nipah henipavirus	10090	121791	TRUE	TRUE	TRUE	mus	muridae	rodentia	mammalia	Mus musculus	henipavirus	paramyxoviridae	mononegavirales	monjiviricetes	Nipah henipavirus	FALSE	Not specified	GLOBI	GLOBI	2021-02-03	NA	NA	NA	NA	NA	NA	NA	NA	NA	NA	NA	NA	NA	NA
mus musculus	nipah henipavirus	10090	121791	TRUE	TRUE	TRUE	mus	muridae	rodentia	mammalia	Mus musculus	henipavirus	paramyxoviridae	mononegavirales	monjiviricetes	Nipah virus	FALSE	Not specified	GLOBI	GLOBI	2021-02-03	NA	NA	NA	NA	NA	NA	NA	NA	NA	NA	NA	NA	NA	NA
mus musculus	nipah henipavirus	10090	121791	TRUE	TRUE	TRUE	mus	muridae	rodentia	mammalia	mus musculus	henipavirus	paramyxoviridae	mononegavirales	monjiviricetes	nipah virus	FALSE	Isolation/Observation	Isolation	HP3	Olival et al. 2017 Nature	NA	WHO	NA	NA	NA	NA	NA	NA	NA	202526	https://doi.org/10.5281/zenodo.596810	NA	NA	NA
myodes rutilus	langya virus	537920	2971765	TRUE	TRUE	FALSE	myodes	cricetidae	rodentia	mammalia	Myodes rutilus	henipavirus	paramyxoviridae	mononegavirales	monjiviricetes	Langya virus	FALSE	PCR/Sequencing	GenBank	GenBank	Aug2021FlatFile	NA	NA	NA	2022	8	11	2019	NA	NA	NA	NA	2022-08-11	2019	OM069599.1
myotis daubentonii	NA	98922	260964	TRUE	TRUE	FALSE	myotis	vespertilionidae	chiroptera	mammalia	Myotis daubentonii	henipavirus	paramyxoviridae	mononegavirales	monjiviricetes	Henipavirus	FALSE	Not specified	GLOBI	GLOBI	2021-02-03	NA	NA	NA	NA	NA	NA	NA	NA	NA	NA	NA	NA	NA	NA
myotis daubentonii	nipah henipavirus	98922	121791	TRUE	TRUE	TRUE	myotis	vespertilionidae	chiroptera	mammalia	Myotis daubentonii	henipavirus	paramyxoviridae	mononegavirales	monjiviricetes	Nipah henipavirus	FALSE	Not specified	GLOBI	GLOBI	2021-02-03	NA	NA	NA	NA	NA	NA	NA	NA	NA	NA	NA	NA	NA	NA
myotis daubentonii	nipah henipavirus	98922	121791	TRUE	TRUE	TRUE	myotis	vespertilionidae	chiroptera	mammalia	Myotis daubentonii	henipavirus	paramyxoviridae	mononegavirales	monjiviricetes	Nipah virus	FALSE	Not specified	GLOBI	GLOBI	2021-02-03	NA	NA	NA	NA	NA	NA	NA	NA	NA	NA	NA	NA	NA	NA
myotis daubentonii	nipah henipavirus	98922	121791	TRUE	TRUE	TRUE	myotis	vespertilionidae	chiroptera	mammalia	myotis daubentonii	henipavirus	paramyxoviridae	mononegavirales	monjiviricetes	nipah virus	FALSE	Antibodies	Antibodies	HP3	Olival et al. 2017 Nature	2008	Li et al. 2008	NA	NA	NA	NA	NA	NA	NA	203475	https://doi.org/10.5281/zenodo.596810	NA	NA	NA
myotis daubentonii	nipah henipavirus	98922	121791	TRUE	TRUE	TRUE	myotis	vespertilionidae	chiroptera	mammalia	myotis daubentonii	henipavirus	paramyxoviridae	mononegavirales	monjiviricetes	nipah virus	FALSE	Antibodies	Antibodies	Shaw	Shaw et al. 2020 Mol Ecol	2008	Li Y, 2008, Emerg Infect Dis, 14	19046545	NA	NA	NA	NA	NA	NA	203476	https://doi.org/10.1111/mec.15463	NA	NA	NA
myotis ricketti	NA	203696	260964	TRUE	TRUE	FALSE	myotis	vespertilionidae	chiroptera	mammalia	Myotis ricketti	henipavirus	paramyxoviridae	mononegavirales	monjiviricetes	Henipavirus	FALSE	Not specified	GLOBI	GLOBI	2021-02-03	NA	NA	NA	NA	NA	NA	NA	NA	NA	NA	NA	NA	NA	NA
myotis ricketti	nipah henipavirus	203696	121791	TRUE	TRUE	TRUE	myotis	vespertilionidae	chiroptera	mammalia	Myotis ricketti	henipavirus	paramyxoviridae	mononegavirales	monjiviricetes	Nipah henipavirus	FALSE	Not specified	GLOBI	GLOBI	2021-02-03	NA	NA	NA	NA	NA	NA	NA	NA	NA	NA	NA	NA	NA	NA
myotis ricketti	nipah henipavirus	203696	121791	TRUE	TRUE	TRUE	myotis	vespertilionidae	chiroptera	mammalia	Myotis ricketti	henipavirus	paramyxoviridae	mononegavirales	monjiviricetes	Nipah virus	FALSE	Not specified	GLOBI	GLOBI	2021-02-03	NA	NA	NA	NA	NA	NA	NA	NA	NA	NA	NA	NA	NA	NA
myotis ricketti	nipah henipavirus	203696	121791	TRUE	TRUE	TRUE	myotis	vespertilionidae	chiroptera	mammalia	myotis pilosus	henipavirus	paramyxoviridae	mononegavirales	monjiviricetes	nipah virus	FALSE	Antibodies	Antibodies	HP3	Olival et al. 2017 Nature	2008	Li et al. 2008	NA	NA	NA	NA	NA	NA	NA	203607	https://doi.org/10.5281/zenodo.596810	NA	NA	NA
myotis ricketti	nipah henipavirus	203696	121791	TRUE	TRUE	TRUE	myotis	vespertilionidae	chiroptera	mammalia	myotis ricketti	henipavirus	paramyxoviridae	mononegavirales	monjiviricetes	nipah virus	FALSE	Antibodies	Antibodies	Shaw	Shaw et al. 2020 Mol Ecol	2008	Li Y, 2008, Emerg Infect Dis, 14	19046545	NA	NA	NA	NA	NA	NA	203608	https://doi.org/10.1111/mec.15463	NA	NA	NA
pteropus admiralitatum	NA	58082	260964	TRUE	TRUE	FALSE	pteropus	pteropodidae	chiroptera	mammalia	Pteropus admiralitatum	henipavirus	paramyxoviridae	mononegavirales	monjiviricetes	Henipavirus	FALSE	Not specified	GLOBI	GLOBI	2021-02-03	NA	NA	NA	NA	NA	NA	NA	NA	NA	NA	NA	NA	NA	NA
pteropus admiralitatum	hendra henipavirus	58082	63330	TRUE	TRUE	TRUE	pteropus	pteropodidae	chiroptera	mammalia	Pteropus admiralitatum	henipavirus	paramyxoviridae	mononegavirales	monjiviricetes	Hendra henipavirus	FALSE	Not specified	GLOBI	GLOBI	2021-02-03	NA	NA	NA	NA	NA	NA	NA	NA	NA	NA	NA	NA	NA	NA
pteropus admiralitatum	hendra henipavirus	58082	63330	TRUE	TRUE	TRUE	pteropus	pteropodidae	chiroptera	mammalia	pteropus admiralitatum	henipavirus	paramyxoviridae	mononegavirales	monjiviricetes	hendra virus	FALSE	Antibodies	Antibodies	HP3	Olival et al. 2017 Nature	1999	Field et al. unpub in Mackenzie 1999	NA	NA	NA	NA	NA	NA	NA	210140	https://doi.org/10.5281/zenodo.596810	NA	NA	NA
pteropus admiralitatum	hendra henipavirus	58082	63330	TRUE	TRUE	TRUE	pteropus	pteropodidae	chiroptera	mammalia	pteropus admiralitatum	henipavirus	paramyxoviridae	mononegavirales	monjiviricetes	hendra virus	FALSE	Antibodies	Antibodies	Shaw	Shaw et al. 2020 Mol Ecol	1999	Mackenzie JS, 1999, Emerg Infect Dis, 5	10081666	NA	NA	NA	NA	NA	NA	210141	https://doi.org/10.1111/mec.15463	NA	NA	NA
pteropus alecto	NA	9402	260964	TRUE	TRUE	FALSE	pteropus	pteropodidae	chiroptera	mammalia	Pteropus alecto	henipavirus	paramyxoviridae	mononegavirales	monjiviricetes	Henipavirus	FALSE	Not specified	GLOBI	GLOBI	2021-02-03	NA	NA	NA	NA	NA	NA	NA	NA	NA	NA	NA	NA	NA	NA
pteropus alecto	hendra henipavirus	9402	63330	TRUE	TRUE	TRUE	pteropus	pteropodidae	chiroptera	mammalia	Pteropus alecto	henipavirus	paramyxoviridae	mononegavirales	monjiviricetes	Hendra henipavirus	FALSE	Not specified	GLOBI	GLOBI	2021-02-03	NA	NA	NA	NA	NA	NA	NA	NA	NA	NA	NA	NA	NA	NA
pteropus alecto	hendra henipavirus	9402	63330	TRUE	TRUE	TRUE	pteropus	pteropodidae	chiroptera	mammalia	pteropus alecto	henipavirus	paramyxoviridae	mononegavirales	monjiviricetes	hendra virus	FALSE	Isolation/Observation	Isolation	HP3	Olival et al. 2017 Nature	2006	Calisher et al. 2006	NA	NA	NA	NA	NA	NA	NA	210172	https://doi.org/10.5281/zenodo.596810	NA	NA	NA
pteropus alecto	hendra henipavirus	9402	63330	TRUE	TRUE	TRUE	pteropus	pteropodidae	chiroptera	mammalia	pteropus alecto	henipavirus	paramyxoviridae	mononegavirales	monjiviricetes	hendra virus	FALSE	Isolation/Observation	Isolation	Shaw	Shaw et al. 2020 Mol Ecol	2000	Halpin K, 2000, J Gen Virol, 81	10900029	NA	NA	NA	NA	NA	NA	210174	https://doi.org/10.1111/mec.15463	NA	NA	NA
pteropus alecto	hendra henipavirus	9402	63330	TRUE	TRUE	TRUE	pteropus	pteropodidae	chiroptera	mammalia	pteropus alecto	henipavirus	paramyxoviridae	mononegavirales	monjiviricetes	hendra virus	FALSE	Isolation/Observation	Isolation	Shaw	Shaw et al. 2020 Mol Ecol	2006	Calisher CH, 2006, Clin Microbiol Rev, 19	16847084	NA	NA	NA	NA	NA	NA	210173	https://doi.org/10.1111/mec.15463	NA	NA	NA
pteropus capistratus	NA	1291037	260964	TRUE	TRUE	FALSE	pteropus	pteropodidae	chiroptera	mammalia	Pteropus capistratus	henipavirus	paramyxoviridae	mononegavirales	monjiviricetes	Henipavirus	FALSE	Not specified	GLOBI	GLOBI	2021-02-03	NA	NA	NA	NA	NA	NA	NA	NA	NA	NA	NA	NA	NA	NA
pteropus capistratus	hendra henipavirus	1291037	63330	TRUE	TRUE	TRUE	pteropus	pteropodidae	chiroptera	mammalia	Pteropus capistratus	henipavirus	paramyxoviridae	mononegavirales	monjiviricetes	Hendra henipavirus	FALSE	Not specified	GLOBI	GLOBI	2021-02-03	NA	NA	NA	NA	NA	NA	NA	NA	NA	NA	NA	NA	NA	NA
pteropus capistratus	hendra henipavirus	1291037	63330	TRUE	TRUE	TRUE	pteropus	pteropodidae	chiroptera	mammalia	pteropus capistratus	henipavirus	paramyxoviridae	mononegavirales	monjiviricetes	hendra virus	FALSE	Antibodies	Antibodies	HP3	Olival et al. 2017 Nature	1999	Field et al. unpub in Mackenzie 1999	NA	NA	NA	NA	NA	NA	NA	210185	https://doi.org/10.5281/zenodo.596810	NA	NA	NA
pteropus capistratus	hendra henipavirus	1291037	63330	TRUE	TRUE	TRUE	pteropus	pteropodidae	chiroptera	mammalia	pteropus capistratus	henipavirus	paramyxoviridae	mononegavirales	monjiviricetes	hendra virus	FALSE	Antibodies	Antibodies	Shaw	Shaw et al. 2020 Mol Ecol	1999	Mackenzie JS, 1999, Emerg Infect Dis, 5	10081666	NA	NA	NA	NA	NA	NA	210186	https://doi.org/10.1111/mec.15463	NA	NA	NA
pteropus conspicillatus	NA	328804	260964	TRUE	TRUE	FALSE	pteropus	pteropodidae	chiroptera	mammalia	Pteropus conspicillatus	henipavirus	paramyxoviridae	mononegavirales	monjiviricetes	Henipavirus	FALSE	Not specified	GLOBI	GLOBI	2021-02-03	NA	NA	NA	NA	NA	NA	NA	NA	NA	NA	NA	NA	NA	NA
pteropus conspicillatus	hendra henipavirus	328804	63330	TRUE	TRUE	TRUE	pteropus	pteropodidae	chiroptera	mammalia	Pteropus conspicillatus	henipavirus	paramyxoviridae	mononegavirales	monjiviricetes	Hendra henipavirus	FALSE	Not specified	GLOBI	GLOBI	2021-02-03	NA	NA	NA	NA	NA	NA	NA	NA	NA	NA	NA	NA	NA	NA
pteropus conspicillatus	hendra henipavirus	328804	63330	TRUE	TRUE	TRUE	pteropus	pteropodidae	chiroptera	mammalia	pteropus conspicillatus	henipavirus	paramyxoviridae	mononegavirales	monjiviricetes	hendra virus	FALSE	Isolation/Observation	Isolation	HP3	Olival et al. 2017 Nature	2006	Calisher et al. 2006	NA	NA	NA	NA	NA	NA	NA	210189	https://doi.org/10.5281/zenodo.596810	NA	NA	NA
pteropus conspicillatus	hendra henipavirus	328804	63330	TRUE	TRUE	TRUE	pteropus	pteropodidae	chiroptera	mammalia	pteropus conspicillatus	henipavirus	paramyxoviridae	mononegavirales	monjiviricetes	hendra virus	FALSE	Not specified	na	Shaw	Shaw et al. 2020 Mol Ecol	2006	Calisher CH, 2006, Clin Microbiol Rev, 19	16847084	NA	NA	NA	NA	NA	NA	210190	https://doi.org/10.1111/mec.15463	NA	NA	NA
pteropus giganteus	NA	143291	260964	TRUE	TRUE	FALSE	pteropus	pteropodidae	chiroptera	mammalia	Pteropus giganteus	henipavirus	paramyxoviridae	mononegavirales	monjiviricetes	Henipavirus	FALSE	Not specified	GLOBI	GLOBI	2021-02-03	NA	NA	NA	NA	NA	NA	NA	NA	NA	NA	NA	NA	NA	NA
pteropus giganteus	henipavirus nipahense	143291	3052225	TRUE	TRUE	FALSE	pteropus	pteropodidae	chiroptera	mammalia	Pteropus giganteus	henipavirus	paramyxoviridae	mononegavirales	monjiviricetes	Henipavirus nipahense	FALSE	PCR/Sequencing	GenBank	GenBank	Aug2021FlatFile	NA	NA	NA	2012	9	15	2010	NA	NA	NA	NA	2012-09-15	2010	JF899339.1, JF899340.1, JF899341.1, JF899342.1
pteropus giganteus	henipavirus nipahense	143291	3052225	TRUE	TRUE	FALSE	pteropus	pteropodidae	chiroptera	mammalia	Pteropus giganteus	henipavirus	paramyxoviridae	mononegavirales	monjiviricetes	Henipavirus nipahense	FALSE	PCR/Sequencing	GenBank	GenBank	Aug2021FlatFile	NA	NA	NA	2019	11	9	NA	NA	NA	NA	NA	2019-11-09	NA	MK995284.1, MK995285.1, MK995286.1, MK995287.1, MK995288.1, MK995289.1, MK995290.1, MK995291.1, MK995292.1, MK995293.1, MK995294.1, MK995295.1, MK995296.1, MK995297.1, MK995298.1, MK995299.1, MK995300.1, MK995301.1, MK995302.1
pteropus giganteus	henipavirus nipahense	143291	3052225	TRUE	TRUE	FALSE	pteropus	pteropodidae	chiroptera	mammalia	Pteropus giganteus	henipavirus	paramyxoviridae	mononegavirales	monjiviricetes	Henipavirus nipahense	FALSE	PCR/Sequencing	GenBank	GenBank	Aug2021FlatFile	NA	NA	NA	2019	4	1	2018	5	31	NA	NA	2019-04-01	2018-05-31	MH523643.1, MH523645.1
pteropus giganteus	henipavirus nipahense	143291	3052225	TRUE	TRUE	FALSE	pteropus	pteropodidae	chiroptera	mammalia	Pteropus giganteus	henipavirus	paramyxoviridae	mononegavirales	monjiviricetes	Henipavirus nipahense	FALSE	PCR/Sequencing	GenBank	GenBank	Aug2021FlatFile	NA	NA	NA	2019	4	1	2018	6	5	NA	NA	2019-04-01	2018-06-05	MH523644.1
pteropus giganteus	henipavirus nipahense	143291	3052225	TRUE	TRUE	FALSE	pteropus	pteropodidae	chiroptera	mammalia	Pteropus giganteus	henipavirus	paramyxoviridae	mononegavirales	monjiviricetes	Henipavirus nipahense	FALSE	PCR/Sequencing	GenBank	GenBank	Aug2021FlatFile	NA	NA	NA	2019	6	12	2013	1	6	NA	NA	2019-06-12	2013-01-06	MK575070.1
pteropus giganteus	henipavirus nipahense	143291	3052225	TRUE	TRUE	FALSE	pteropus	pteropodidae	chiroptera	mammalia	Pteropus giganteus	henipavirus	paramyxoviridae	mononegavirales	monjiviricetes	Henipavirus nipahense	FALSE	PCR/Sequencing	GenBank	GenBank	Aug2021FlatFile	NA	NA	NA	2019	6	12	2013	4	11	NA	NA	2019-06-12	2013-04-11	MK575060.1, MK575061.1, MK575062.1, MK575063.1, MK575064.1, MK575065.1, MK575066.1, MK575067.1, MK575068.1, MK575069.1
pteropus giganteus	henipavirus nipahense	143291	3052225	TRUE	TRUE	FALSE	pteropus	pteropodidae	chiroptera	mammalia	Pteropus giganteus	henipavirus	paramyxoviridae	mononegavirales	monjiviricetes	Henipavirus nipahense	FALSE	PCR/Sequencing	GenBank	GenBank	Aug2021FlatFile	NA	NA	NA	2020	11	1	2019	6	10	NA	NA	2020-11-01	2019-06-10	MN549402.1, MN549403.1, MN549404.1, MN549405.1, MN549406.1, MN549407.1, MN549408.1, MN549409.1, MN549410.1, MN549411.1
pteropus giganteus	henipavirus nipahense	143291	3052225	TRUE	TRUE	FALSE	pteropus	pteropodidae	chiroptera	mammalia	Pteropus giganteus	henipavirus	paramyxoviridae	mononegavirales	monjiviricetes	Henipavirus nipahense	FALSE	PCR/Sequencing	GenBank	GenBank	Aug2021FlatFile	NA	NA	NA	2020	6	30	2018	6	3	NA	NA	2020-06-30	2018-06-03	MK577980.1, MK577986.1, MK577987.1, MK577988.1, MK577989.1
pteropus giganteus	henipavirus nipahense	143291	3052225	TRUE	TRUE	FALSE	pteropus	pteropodidae	chiroptera	mammalia	Pteropus giganteus	henipavirus	paramyxoviridae	mononegavirales	monjiviricetes	Henipavirus nipahense	FALSE	PCR/Sequencing	GenBank	GenBank	Aug2021FlatFile	NA	NA	NA	2020	6	30	2018	6	5	NA	NA	2020-06-30	2018-06-05	MK577981.1, MK577982.1, MK577983.1, MK577984.1, MK577985.1
pteropus giganteus	nipah henipavirus	143291	121791	TRUE	TRUE	TRUE	pteropus	pteropodidae	chiroptera	mammalia	Pteropus giganteus	henipavirus	paramyxoviridae	mononegavirales	monjiviricetes	Nipah Virus	FALSE	PCR/Sequencing	PREDICT	PREDICT	March92021FlatFile	NA	NA	NA	2021	3	9	2006	1	1	NA	NA	NA	NA	MK995299, MK995300, MK995301
pteropus giganteus	nipah henipavirus	143291	121791	TRUE	TRUE	TRUE	pteropus	pteropodidae	chiroptera	mammalia	Pteropus giganteus	henipavirus	paramyxoviridae	mononegavirales	monjiviricetes	Nipah Virus	FALSE	PCR/Sequencing	PREDICT	PREDICT	March92021FlatFile	NA	NA	NA	2021	3	9	2006	11	1	NA	NA	NA	NA	NA
pteropus giganteus	nipah henipavirus	143291	121791	TRUE	TRUE	TRUE	pteropus	pteropodidae	chiroptera	mammalia	Pteropus giganteus	henipavirus	paramyxoviridae	mononegavirales	monjiviricetes	Nipah Virus	FALSE	PCR/Sequencing	PREDICT	PREDICT	March92021FlatFile	NA	NA	NA	2021	3	9	2009	5	1	NA	NA	NA	NA	MK995287, MK995288
pteropus giganteus	nipah henipavirus	143291	121791	TRUE	TRUE	TRUE	pteropus	pteropodidae	chiroptera	mammalia	Pteropus giganteus	henipavirus	paramyxoviridae	mononegavirales	monjiviricetes	Nipah Virus	FALSE	PCR/Sequencing	PREDICT	PREDICT	March92021FlatFile	NA	NA	NA	2021	3	9	2010	2	1	NA	NA	NA	NA	MK995292, MK995295, MK995284
pteropus giganteus	nipah henipavirus	143291	121791	TRUE	TRUE	TRUE	pteropus	pteropodidae	chiroptera	mammalia	Pteropus giganteus	henipavirus	paramyxoviridae	mononegavirales	monjiviricetes	Nipah Virus	FALSE	PCR/Sequencing	PREDICT	PREDICT	March92021FlatFile	NA	NA	NA	2021	3	9	2010	6	1	NA	NA	NA	NA	MK995286, MK995302, MK995285
pteropus giganteus	nipah henipavirus	143291	121791	TRUE	TRUE	TRUE	pteropus	pteropodidae	chiroptera	mammalia	Pteropus giganteus	henipavirus	paramyxoviridae	mononegavirales	monjiviricetes	Nipah henipavirus	FALSE	Not specified	GLOBI	GLOBI	2021-02-03	NA	NA	NA	NA	NA	NA	NA	NA	NA	NA	NA	NA	NA	NA
pteropus giganteus	nipah henipavirus	143291	121791	TRUE	TRUE	TRUE	pteropus	pteropodidae	chiroptera	mammalia	Pteropus giganteus	henipavirus	paramyxoviridae	mononegavirales	monjiviricetes	Nipah virus	FALSE	Not specified	GLOBI	GLOBI	2021-02-03	NA	NA	NA	NA	NA	NA	NA	NA	NA	NA	NA	NA	NA	NA
pteropus giganteus	nipah henipavirus	143291	121791	TRUE	TRUE	TRUE	pteropus	pteropodidae	chiroptera	mammalia	pteropus giganteus	henipavirus	paramyxoviridae	mononegavirales	monjiviricetes	nipah virus	FALSE	Isolation/Observation	Isolation	Shaw	Shaw et al. 2020 Mol Ecol	2006	Epstein JH, 2006, Curr Infect Dis Rep, 8	16448602	NA	NA	NA	NA	NA	NA	210201	https://doi.org/10.1111/mec.15463	NA	NA	NA
pteropus giganteus	nipah henipavirus	143291	121791	TRUE	TRUE	TRUE	pteropus	pteropodidae	chiroptera	mammalia	pteropus giganteus	henipavirus	paramyxoviridae	mononegavirales	monjiviricetes	nipah virus	FALSE	Isolation/Observation	Isolation	Shaw	Shaw et al. 2020 Mol Ecol	2008	Epstein JH, 2008, Emerg Infect Dis, 14	18680665	NA	NA	NA	NA	NA	NA	210202	https://doi.org/10.1111/mec.15463	NA	NA	NA
pteropus giganteus	nipah henipavirus	143291	121791	TRUE	TRUE	TRUE	pteropus	pteropodidae	chiroptera	mammalia	pteropus giganteus	henipavirus	paramyxoviridae	mononegavirales	monjiviricetes	nipah virus	FALSE	PCR/Sequencing	NCBI Nucleotide	EID2	Wardeh et al. 2015 Sci Data	NA	NCBI Nucleotide	NA	2012	NA	NA	NA	NA	NA	210198	https://doi.org/10.1038/sdata.2015.49	NA	NA	357640964
pteropus giganteus	nipah henipavirus	143291	121791	TRUE	TRUE	TRUE	pteropus	pteropodidae	chiroptera	mammalia	pteropus giganteus	henipavirus	paramyxoviridae	mononegavirales	monjiviricetes	nipah virus	FALSE	PCR/Sequencing	NCBI Nucleotide	EID2	Wardeh et al. 2015 Sci Data	NA	NCBI Nucleotide	NA	2012	NA	NA	NA	NA	NA	210199	https://doi.org/10.1038/sdata.2015.49	NA	NA	357640968
pteropus giganteus	nipah henipavirus	143291	121791	TRUE	TRUE	TRUE	pteropus	pteropodidae	chiroptera	mammalia	pteropus giganteus	henipavirus	paramyxoviridae	mononegavirales	monjiviricetes	nipah virus	FALSE	PCR/Sequencing	PCR	HP3	Olival et al. 2017 Nature	2004	Hsu et al. 2004	NA	NA	NA	NA	NA	NA	NA	210200	https://doi.org/10.5281/zenodo.596810	NA	NA	NA
pteropus hypomelanus	NA	9405	260964	TRUE	TRUE	FALSE	pteropus	pteropodidae	chiroptera	mammalia	Pteropus hypomelanus	henipavirus	paramyxoviridae	mononegavirales	monjiviricetes	Henipavirus	FALSE	Not specified	GLOBI	GLOBI	2021-02-03	NA	NA	NA	NA	NA	NA	NA	NA	NA	NA	NA	NA	NA	NA
pteropus hypomelanus	hendra henipavirus	9405	63330	TRUE	TRUE	TRUE	pteropus	pteropodidae	chiroptera	mammalia	Pteropus hypomelanus	henipavirus	paramyxoviridae	mononegavirales	monjiviricetes	Hendra henipavirus	FALSE	Not specified	GLOBI	GLOBI	2021-02-03	NA	NA	NA	NA	NA	NA	NA	NA	NA	NA	NA	NA	NA	NA
pteropus hypomelanus	hendra henipavirus	9405	63330	TRUE	TRUE	TRUE	pteropus	pteropodidae	chiroptera	mammalia	pteropus hypomelanus	henipavirus	paramyxoviridae	mononegavirales	monjiviricetes	hendra virus	FALSE	Antibodies	Antibodies	HP3	Olival et al. 2017 Nature	1999	Field et al. unpub in Mackenzie 1999	NA	NA	NA	NA	NA	NA	NA	210207	https://doi.org/10.5281/zenodo.596810	NA	NA	NA
pteropus hypomelanus	hendra henipavirus	9405	63330	TRUE	TRUE	TRUE	pteropus	pteropodidae	chiroptera	mammalia	pteropus hypomelanus	henipavirus	paramyxoviridae	mononegavirales	monjiviricetes	hendra virus	FALSE	Antibodies	Antibodies	Shaw	Shaw et al. 2020 Mol Ecol	1999	Mackenzie JS, 1999, Emerg Infect Dis, 5	10081666	NA	NA	NA	NA	NA	NA	210208	https://doi.org/10.1111/mec.15463	NA	NA	NA
pteropus hypomelanus	henipavirus nipahense	9405	3052225	TRUE	TRUE	FALSE	pteropus	pteropodidae	chiroptera	mammalia	Pteropus hypomelanus	henipavirus	paramyxoviridae	mononegavirales	monjiviricetes	Henipavirus nipahense	FALSE	PCR/Sequencing	GenBank	GenBank	Aug2021FlatFile	NA	NA	NA	2002	4	16	NA	NA	NA	NA	NA	2002-04-16	NA	AF376747.1
pteropus hypomelanus	henipavirus nipahense	9405	3052225	TRUE	TRUE	FALSE	pteropus	pteropodidae	chiroptera	mammalia	Pteropus hypomelanus	henipavirus	paramyxoviridae	mononegavirales	monjiviricetes	Henipavirus nipahense	FALSE	PCR/Sequencing	GenBank	GenBank	Aug2021FlatFile	NA	NA	NA	2016	3	30	2010	NA	NA	NA	NA	2016-03-30	2010	KT163247.1, KT163249.1
pteropus hypomelanus	henipavirus nipahense	9405	3052225	TRUE	TRUE	FALSE	pteropus	pteropodidae	chiroptera	mammalia	Pteropus hypomelanus	henipavirus	paramyxoviridae	mononegavirales	monjiviricetes	Henipavirus nipahense	FALSE	PCR/Sequencing	GenBank	GenBank	Aug2021FlatFile	NA	NA	NA	2016	3	30	2011	NA	NA	NA	NA	2016-03-30	2011	KT163248.1, KT163250.1, KT163257.1
pteropus hypomelanus	nipah henipavirus	9405	121791	TRUE	TRUE	TRUE	pteropus	pteropodidae	chiroptera	mammalia	Pteropus hypomelanus	henipavirus	paramyxoviridae	mononegavirales	monjiviricetes	Nipah henipavirus	FALSE	Not specified	GLOBI	GLOBI	2021-02-03	NA	NA	NA	NA	NA	NA	NA	NA	NA	NA	NA	NA	NA	NA
pteropus hypomelanus	nipah henipavirus	9405	121791	TRUE	TRUE	TRUE	pteropus	pteropodidae	chiroptera	mammalia	Pteropus hypomelanus	henipavirus	paramyxoviridae	mononegavirales	monjiviricetes	Nipah virus	FALSE	Not specified	GLOBI	GLOBI	2021-02-03	NA	NA	NA	NA	NA	NA	NA	NA	NA	NA	NA	NA	NA	NA
pteropus hypomelanus	nipah henipavirus	9405	121791	TRUE	TRUE	TRUE	pteropus	pteropodidae	chiroptera	mammalia	pteropus hypomelanus	henipavirus	paramyxoviridae	mononegavirales	monjiviricetes	nipah virus	FALSE	Antibodies	Antibodies	Shaw	Shaw et al. 2020 Mol Ecol	2001	Yob JM, 2001, Emerg Infect Dis, 7	11384522	NA	NA	NA	NA	NA	NA	210214	https://doi.org/10.1111/mec.15463	NA	NA	NA
pteropus hypomelanus	nipah henipavirus	9405	121791	TRUE	TRUE	TRUE	pteropus	pteropodidae	chiroptera	mammalia	pteropus hypomelanus	henipavirus	paramyxoviridae	mononegavirales	monjiviricetes	nipah virus	FALSE	Isolation/Observation	Isolation	HP3	Olival et al. 2017 Nature	NA	Calisher et al.	http://www.uniprot.org/uniprot/Q2A069	NA	NA	NA	NA	NA	NA	NA	210213	https://doi.org/10.5281/zenodo.596810	NA	NA	NA
pteropus lylei	NA	166054	260964	TRUE	TRUE	FALSE	pteropus	pteropodidae	chiroptera	mammalia	Pteropus lylei	henipavirus	paramyxoviridae	mononegavirales	monjiviricetes	Henipavirus	FALSE	Not specified	GLOBI	GLOBI	2021-02-03	NA	NA	NA	NA	NA	NA	NA	NA	NA	NA	NA	NA	NA	NA
pteropus lylei	henipavirus nipahense	166054	3052225	TRUE	TRUE	FALSE	pteropus	pteropodidae	chiroptera	mammalia	Pteropus lylei	henipavirus	paramyxoviridae	mononegavirales	monjiviricetes	Henipavirus nipahense	FALSE	PCR/Sequencing	GenBank	GenBank	Aug2021FlatFile	NA	NA	NA	2005	7	5	NA	NA	NA	NA	NA	2005-07-05	NA	AY858110.1, AY858111.1
pteropus lylei	henipavirus nipahense	166054	3052225	TRUE	TRUE	FALSE	pteropus	pteropodidae	chiroptera	mammalia	Pteropus lylei	henipavirus	paramyxoviridae	mononegavirales	monjiviricetes	Henipavirus nipahense	FALSE	PCR/Sequencing	GenBank	GenBank	Aug2021FlatFile	NA	NA	NA	2007	3	6	NA	NA	NA	NA	NA	2007-03-06	NA	EF070182.1, EF070183.1, EF070184.1, EF070185.1, EF070186.1, EF070187.1, EF070188.1, EF070189.1, EF070190.1
pteropus lylei	henipavirus nipahense	166054	3052225	TRUE	TRUE	FALSE	pteropus	pteropodidae	chiroptera	mammalia	Pteropus lylei	henipavirus	paramyxoviridae	mononegavirales	monjiviricetes	Henipavirus nipahense	FALSE	PCR/Sequencing	GenBank	GenBank	Aug2021FlatFile	NA	NA	NA	2009	4	1	NA	NA	NA	NA	NA	2009-04-01	NA	EU603724.1, EU603725.1, EU603726.1, EU603727.1, EU603728.1, EU603729.1, EU603730.1, EU603731.1, EU603732.1, EU603733.1, EU603734.1, EU603735.1, EU603736.1, EU603737.1, EU603738.1, EU603739.1, EU603740.1, EU603741.1, EU603742.1, EU603743.1, EU603744.1, EU603745.1, EU603746.1, EU603747.1, EU603748.1, EU603749.1, EU603750.1, EU603751.1, EU603753.1, EU603754.1, EU603755.1, EU603756.1, EU603757.1, EU6…
pteropus lylei	henipavirus nipahense	166054	3052225	TRUE	TRUE	FALSE	pteropus	pteropodidae	chiroptera	mammalia	Pteropus lylei	henipavirus	paramyxoviridae	mononegavirales	monjiviricetes	Henipavirus nipahense	FALSE	PCR/Sequencing	GenBank	GenBank	Aug2021FlatFile	NA	NA	NA	2009	4	1	2007	2	16	NA	NA	2009-04-01	2007-02-16	EU624735.1, EU624736.1, EU624737.1
pteropus lylei	henipavirus nipahense	166054	3052225	TRUE	TRUE	FALSE	pteropus	pteropodidae	chiroptera	mammalia	Pteropus lylei	henipavirus	paramyxoviridae	mononegavirales	monjiviricetes	Henipavirus nipahense	FALSE	PCR/Sequencing	GenBank	GenBank	Aug2021FlatFile	NA	NA	NA	2013	2	1	2004	2	18	NA	NA	2013-02-01	2004-02-18	FJ648075.1, FJ648076.1
pteropus lylei	henipavirus nipahense	166054	3052225	TRUE	TRUE	FALSE	pteropus	pteropodidae	chiroptera	mammalia	Pteropus lylei	henipavirus	paramyxoviridae	mononegavirales	monjiviricetes	Henipavirus nipahense	FALSE	PCR/Sequencing	GenBank	GenBank	Aug2021FlatFile	NA	NA	NA	2013	2	1	2008	4	3	NA	NA	2013-02-01	2008-04-03	FJ648077.1, FJ648078.1, FJ648079.1, FJ648080.1
pteropus lylei	henipavirus nipahense	166054	3052225	TRUE	TRUE	FALSE	pteropus	pteropodidae	chiroptera	mammalia	Pteropus lylei	henipavirus	paramyxoviridae	mononegavirales	monjiviricetes	Henipavirus nipahense	FALSE	PCR/Sequencing	GenBank	GenBank	Aug2021FlatFile	NA	NA	NA	2013	2	1	2008	5	1	NA	NA	2013-02-01	2008-05-01	FJ648081.1, FJ648082.1
pteropus lylei	henipavirus nipahense	166054	3052225	TRUE	TRUE	FALSE	pteropus	pteropodidae	chiroptera	mammalia	Pteropus lylei	henipavirus	paramyxoviridae	mononegavirales	monjiviricetes	Henipavirus nipahense	FALSE	PCR/Sequencing	GenBank	GenBank	Aug2021FlatFile	NA	NA	NA	2015	10	2	2013	NA	NA	NA	NA	2015-10-02	2013	KM034753.1, KM034754.1, KM034755.1
pteropus lylei	henipavirus nipahense	166054	3052225	TRUE	TRUE	FALSE	pteropus	pteropodidae	chiroptera	mammalia	Pteropus lylei	henipavirus	paramyxoviridae	mononegavirales	monjiviricetes	Henipavirus nipahense	FALSE	PCR/Sequencing	GenBank	GenBank	Aug2021FlatFile	NA	NA	NA	2016	3	30	2010	NA	NA	NA	NA	2016-03-30	2010	KT163251.1, KT163253.1, KT163254.1, KT163255.1
pteropus lylei	henipavirus nipahense	166054	3052225	TRUE	TRUE	FALSE	pteropus	pteropodidae	chiroptera	mammalia	Pteropus lylei	henipavirus	paramyxoviridae	mononegavirales	monjiviricetes	Henipavirus nipahense	FALSE	PCR/Sequencing	GenBank	GenBank	Aug2021FlatFile	NA	NA	NA	2016	3	30	2011	NA	NA	NA	NA	2016-03-30	2011	KT163252.1, KT163256.1
pteropus lylei	henipavirus nipahense	166054	3052225	TRUE	TRUE	FALSE	pteropus	pteropodidae	chiroptera	mammalia	Pteropus lylei	henipavirus	paramyxoviridae	mononegavirales	monjiviricetes	Henipavirus nipahense	FALSE	PCR/Sequencing	GenBank	GenBank	Aug2021FlatFile	NA	NA	NA	2019	7	10	2003	NA	NA	NA	NA	2019-07-10	2003	MK801755.1
pteropus lylei	henipavirus nipahense	166054	3052225	TRUE	TRUE	FALSE	pteropus	pteropodidae	chiroptera	mammalia	Pteropus lylei	henipavirus	paramyxoviridae	mononegavirales	monjiviricetes	Henipavirus nipahense	FALSE	PCR/Sequencing	GenBank	GenBank	Aug2021FlatFile	NA	NA	NA	2021	11	13	2017	5	21	NA	NA	2021-11-13	2017-05-21	MW535746.1
pteropus lylei	henipavirus nipahense	166054	3052225	TRUE	TRUE	FALSE	pteropus	pteropodidae	chiroptera	mammalia	Pteropus lylei	henipavirus	paramyxoviridae	mononegavirales	monjiviricetes	Henipavirus nipahense	FALSE	PCR/Sequencing	GenBank	GenBank	Aug2021FlatFile	NA	NA	NA	2021	7	15	2009	4	9	NA	NA	2021-07-15	2009-04-09	MW573860.1
pteropus lylei	henipavirus nipahense	166054	3052225	TRUE	TRUE	FALSE	pteropus	pteropodidae	chiroptera	mammalia	Pteropus lylei	henipavirus	paramyxoviridae	mononegavirales	monjiviricetes	Henipavirus nipahense	FALSE	PCR/Sequencing	GenBank	GenBank	Aug2021FlatFile	NA	NA	NA	2021	7	15	2009	5	10	NA	NA	2021-07-15	2009-05-10	MW573861.1
pteropus lylei	henipavirus nipahense	166054	3052225	TRUE	TRUE	FALSE	pteropus	pteropodidae	chiroptera	mammalia	Pteropus lylei	henipavirus	paramyxoviridae	mononegavirales	monjiviricetes	Henipavirus nipahense	FALSE	PCR/Sequencing	GenBank	GenBank	Aug2021FlatFile	NA	NA	NA	2021	7	15	2012	4	22	NA	NA	2021-07-15	2012-04-22	MW573862.1
pteropus lylei	henipavirus nipahense	166054	3052225	TRUE	TRUE	FALSE	pteropus	pteropodidae	chiroptera	mammalia	Pteropus lylei	henipavirus	paramyxoviridae	mononegavirales	monjiviricetes	Henipavirus nipahense	FALSE	PCR/Sequencing	GenBank	GenBank	Aug2021FlatFile	NA	NA	NA	2021	7	15	2012	4	28	NA	NA	2021-07-15	2012-04-28	MW573863.1, MW573864.1
pteropus lylei	henipavirus nipahense	166054	3052225	TRUE	TRUE	FALSE	pteropus	pteropodidae	chiroptera	mammalia	Pteropus lylei	henipavirus	paramyxoviridae	mononegavirales	monjiviricetes	Henipavirus nipahense	FALSE	PCR/Sequencing	GenBank	GenBank	Aug2021FlatFile	NA	NA	NA	2021	7	15	2016	5	24	NA	NA	2021-07-15	2016-05-24	MW573865.1, MW573866.1
pteropus lylei	henipavirus nipahense	166054	3052225	TRUE	TRUE	FALSE	pteropus	pteropodidae	chiroptera	mammalia	Pteropus lylei	henipavirus	paramyxoviridae	mononegavirales	monjiviricetes	Henipavirus nipahense	FALSE	PCR/Sequencing	GenBank	GenBank	Aug2021FlatFile	NA	NA	NA	2021	7	15	2017	5	20	NA	NA	2021-07-15	2017-05-20	MW573867.1, MW573868.1, MW573869.1, MW573870.1
pteropus lylei	henipavirus nipahense	166054	3052225	TRUE	TRUE	FALSE	pteropus	pteropodidae	chiroptera	mammalia	Pteropus lylei	henipavirus	paramyxoviridae	mononegavirales	monjiviricetes	Henipavirus nipahense	FALSE	PCR/Sequencing	GenBank	GenBank	Aug2021FlatFile	NA	NA	NA	2021	7	15	2018	5	12	NA	NA	2021-07-15	2018-05-12	MW573871.1, MW573872.1, MW573873.1, MW573874.1, MW573875.1
pteropus lylei	henipavirus nipahense	166054	3052225	TRUE	TRUE	FALSE	pteropus	pteropodidae	chiroptera	mammalia	Pteropus lylei	henipavirus	paramyxoviridae	mononegavirales	monjiviricetes	Henipavirus nipahense	FALSE	PCR/Sequencing	GenBank	GenBank	Aug2021FlatFile	NA	NA	NA	2021	7	15	2019	4	27	NA	NA	2021-07-15	2019-04-27	MW573876.1, MW573877.1
pteropus lylei	henipavirus nipahense	166054	3052225	TRUE	TRUE	FALSE	pteropus	pteropodidae	chiroptera	mammalia	Pteropus lylei	henipavirus	paramyxoviridae	mononegavirales	monjiviricetes	Henipavirus nipahense	FALSE	PCR/Sequencing	GenBank	GenBank	Aug2021FlatFile	NA	NA	NA	2021	7	15	2020	5	31	NA	NA	2021-07-15	2020-05-31	MW573878.1, MW573879.1, MW573880.1
pteropus lylei	henipavirus nipahense	166054	3052225	TRUE	TRUE	FALSE	pteropus	pteropodidae	chiroptera	mammalia	Pteropus lylei	henipavirus	paramyxoviridae	mononegavirales	monjiviricetes	Henipavirus nipahense	FALSE	PCR/Sequencing	GenBank	GenBank	Aug2021FlatFile	NA	NA	NA	2022	5	29	2016	5	24	NA	NA	2022-05-29	2016-05-24	MT125112.1, MT125113.1
pteropus lylei	henipavirus nipahense	166054	3052225	TRUE	TRUE	FALSE	pteropus	pteropodidae	chiroptera	mammalia	Pteropus lylei	henipavirus	paramyxoviridae	mononegavirales	monjiviricetes	Henipavirus nipahense	FALSE	PCR/Sequencing	GenBank	GenBank	Aug2021FlatFile	NA	NA	NA	2022	5	29	2017	5	20	NA	NA	2022-05-29	2017-05-20	MT125114.1, MT125115.1
pteropus lylei	henipavirus nipahense	166054	3052225	TRUE	TRUE	FALSE	pteropus	pteropodidae	chiroptera	mammalia	Pteropus lylei	henipavirus	paramyxoviridae	mononegavirales	monjiviricetes	Henipavirus nipahense	FALSE	PCR/Sequencing	GenBank	GenBank	Aug2021FlatFile	NA	NA	NA	2022	5	29	2017	5	21	NA	NA	2022-05-29	2017-05-21	MT125116.1, MT125117.1
pteropus lylei	nipah henipavirus	166054	121791	TRUE	TRUE	TRUE	pteropus	pteropodidae	chiroptera	mammalia	Pteropus lylei	henipavirus	paramyxoviridae	mononegavirales	monjiviricetes	Nipah Virus	FALSE	PCR/Sequencing	PREDICT	PREDICT	March92021FlatFile	NA	NA	NA	2021	3	9	2016	5	1	NA	NA	NA	NA	NA
pteropus lylei	nipah henipavirus	166054	121791	TRUE	TRUE	TRUE	pteropus	pteropodidae	chiroptera	mammalia	Pteropus lylei	henipavirus	paramyxoviridae	mononegavirales	monjiviricetes	Nipah Virus	FALSE	PCR/Sequencing	PREDICT	PREDICT	March92021FlatFile	NA	NA	NA	2021	3	9	2017	5	1	NA	NA	NA	NA	NA
pteropus lylei	nipah henipavirus	166054	121791	TRUE	TRUE	TRUE	pteropus	pteropodidae	chiroptera	mammalia	Pteropus lylei	henipavirus	paramyxoviridae	mononegavirales	monjiviricetes	Nipah henipavirus	FALSE	Not specified	GLOBI	GLOBI	2021-02-03	NA	NA	NA	NA	NA	NA	NA	NA	NA	NA	NA	NA	NA	NA
pteropus lylei	nipah henipavirus	166054	121791	TRUE	TRUE	TRUE	pteropus	pteropodidae	chiroptera	mammalia	Pteropus lylei	henipavirus	paramyxoviridae	mononegavirales	monjiviricetes	Nipah virus	FALSE	Not specified	GLOBI	GLOBI	2021-02-03	NA	NA	NA	NA	NA	NA	NA	NA	NA	NA	NA	NA	NA	NA
pteropus lylei	nipah henipavirus	166054	121791	TRUE	TRUE	TRUE	pteropus	pteropodidae	chiroptera	mammalia	pteropus lylei	henipavirus	paramyxoviridae	mononegavirales	monjiviricetes	nipah virus	FALSE	Isolation/Observation	Isolation	HP3	Olival et al. 2017 Nature	2006	Calisher et al. 2006	NA	NA	NA	NA	NA	NA	NA	210273	https://doi.org/10.5281/zenodo.596810	NA	NA	NA
pteropus lylei	nipah henipavirus	166054	121791	TRUE	TRUE	TRUE	pteropus	pteropodidae	chiroptera	mammalia	pteropus lylei	henipavirus	paramyxoviridae	mononegavirales	monjiviricetes	nipah virus	FALSE	Isolation/Observation	Isolation	Shaw	Shaw et al. 2020 Mol Ecol	2002	Olson JG, 2002, Emerg Infect Dis, 8	12194780	NA	NA	NA	NA	NA	NA	210274	https://doi.org/10.1111/mec.15463	NA	NA	NA
pteropus lylei	nipah henipavirus	166054	121791	TRUE	TRUE	TRUE	pteropus	pteropodidae	chiroptera	mammalia	pteropus lylei	henipavirus	paramyxoviridae	mononegavirales	monjiviricetes	nipah virus	FALSE	Isolation/Observation	Isolation	Shaw	Shaw et al. 2020 Mol Ecol	2005	Reynes JM, 2005, Emerg Infect Dis, 11	16022778	NA	NA	NA	NA	NA	NA	210275	https://doi.org/10.1111/mec.15463	NA	NA	NA
pteropus lylei	nipah henipavirus	166054	121791	TRUE	TRUE	TRUE	pteropus	pteropodidae	chiroptera	mammalia	pteropus lylei	henipavirus	paramyxoviridae	mononegavirales	monjiviricetes	nipah virus	FALSE	PCR/Sequencing	NCBI Nucleotide	EID2	Wardeh et al. 2015 Sci Data	NA	NCBI Nucleotide	NA	2005	NA	NA	NA	NA	NA	210224	https://doi.org/10.1038/sdata.2015.49	NA	NA	61676705
pteropus lylei	nipah henipavirus	166054	121791	TRUE	TRUE	TRUE	pteropus	pteropodidae	chiroptera	mammalia	pteropus lylei	henipavirus	paramyxoviridae	mononegavirales	monjiviricetes	nipah virus	FALSE	PCR/Sequencing	NCBI Nucleotide	EID2	Wardeh et al. 2015 Sci Data	NA	NCBI Nucleotide	NA	2005	NA	NA	NA	NA	NA	210225	https://doi.org/10.1038/sdata.2015.49	NA	NA	61676707
pteropus lylei	nipah henipavirus	166054	121791	TRUE	TRUE	TRUE	pteropus	pteropodidae	chiroptera	mammalia	pteropus lylei	henipavirus	paramyxoviridae	mononegavirales	monjiviricetes	nipah virus	FALSE	PCR/Sequencing	NCBI Nucleotide	EID2	Wardeh et al. 2015 Sci Data	NA	NCBI Nucleotide	NA	2007	NA	NA	NA	NA	NA	210226	https://doi.org/10.1038/sdata.2015.49	NA	NA	126360871
pteropus lylei	nipah henipavirus	166054	121791	TRUE	TRUE	TRUE	pteropus	pteropodidae	chiroptera	mammalia	pteropus lylei	henipavirus	paramyxoviridae	mononegavirales	monjiviricetes	nipah virus	FALSE	PCR/Sequencing	NCBI Nucleotide	EID2	Wardeh et al. 2015 Sci Data	NA	NCBI Nucleotide	NA	2007	NA	NA	NA	NA	NA	210227	https://doi.org/10.1038/sdata.2015.49	NA	NA	126360873
pteropus lylei	nipah henipavirus	166054	121791	TRUE	TRUE	TRUE	pteropus	pteropodidae	chiroptera	mammalia	pteropus lylei	henipavirus	paramyxoviridae	mononegavirales	monjiviricetes	nipah virus	FALSE	PCR/Sequencing	NCBI Nucleotide	EID2	Wardeh et al. 2015 Sci Data	NA	NCBI Nucleotide	NA	2007	NA	NA	NA	NA	NA	210228	https://doi.org/10.1038/sdata.2015.49	NA	NA	126360875
pteropus lylei	nipah henipavirus	166054	121791	TRUE	TRUE	TRUE	pteropus	pteropodidae	chiroptera	mammalia	pteropus lylei	henipavirus	paramyxoviridae	mononegavirales	monjiviricetes	nipah virus	FALSE	PCR/Sequencing	NCBI Nucleotide	EID2	Wardeh et al. 2015 Sci Data	NA	NCBI Nucleotide	NA	2007	NA	NA	NA	NA	NA	210229	https://doi.org/10.1038/sdata.2015.49	NA	NA	126360877
pteropus lylei	nipah henipavirus	166054	121791	TRUE	TRUE	TRUE	pteropus	pteropodidae	chiroptera	mammalia	pteropus lylei	henipavirus	paramyxoviridae	mononegavirales	monjiviricetes	nipah virus	FALSE	PCR/Sequencing	NCBI Nucleotide	EID2	Wardeh et al. 2015 Sci Data	NA	NCBI Nucleotide	NA	2007	NA	NA	NA	NA	NA	210230	https://doi.org/10.1038/sdata.2015.49	NA	NA	126360879
pteropus lylei	nipah henipavirus	166054	121791	TRUE	TRUE	TRUE	pteropus	pteropodidae	chiroptera	mammalia	pteropus lylei	henipavirus	paramyxoviridae	mononegavirales	monjiviricetes	nipah virus	FALSE	PCR/Sequencing	NCBI Nucleotide	EID2	Wardeh et al. 2015 Sci Data	NA	NCBI Nucleotide	NA	2007	NA	NA	NA	NA	NA	210231	https://doi.org/10.1038/sdata.2015.49	NA	NA	126360881
pteropus lylei	nipah henipavirus	166054	121791	TRUE	TRUE	TRUE	pteropus	pteropodidae	chiroptera	mammalia	pteropus lylei	henipavirus	paramyxoviridae	mononegavirales	monjiviricetes	nipah virus	FALSE	PCR/Sequencing	NCBI Nucleotide	EID2	Wardeh et al. 2015 Sci Data	NA	NCBI Nucleotide	NA	2007	NA	NA	NA	NA	NA	210232	https://doi.org/10.1038/sdata.2015.49	NA	NA	126360883
pteropus lylei	nipah henipavirus	166054	121791	TRUE	TRUE	TRUE	pteropus	pteropodidae	chiroptera	mammalia	pteropus lylei	henipavirus	paramyxoviridae	mononegavirales	monjiviricetes	nipah virus	FALSE	PCR/Sequencing	NCBI Nucleotide	EID2	Wardeh et al. 2015 Sci Data	NA	NCBI Nucleotide	NA	2007	NA	NA	NA	NA	NA	210233	https://doi.org/10.1038/sdata.2015.49	NA	NA	126360885
pteropus lylei	nipah henipavirus	166054	121791	TRUE	TRUE	TRUE	pteropus	pteropodidae	chiroptera	mammalia	pteropus lylei	henipavirus	paramyxoviridae	mononegavirales	monjiviricetes	nipah virus	FALSE	PCR/Sequencing	NCBI Nucleotide	EID2	Wardeh et al. 2015 Sci Data	NA	NCBI Nucleotide	NA	2007	NA	NA	NA	NA	NA	210234	https://doi.org/10.1038/sdata.2015.49	NA	NA	126360887
pteropus lylei	nipah henipavirus	166054	121791	TRUE	TRUE	TRUE	pteropus	pteropodidae	chiroptera	mammalia	pteropus lylei	henipavirus	paramyxoviridae	mononegavirales	monjiviricetes	nipah virus	FALSE	PCR/Sequencing	NCBI Nucleotide	EID2	Wardeh et al. 2015 Sci Data	NA	NCBI Nucleotide	NA	2009	NA	NA	NA	NA	NA	210235	https://doi.org/10.1038/sdata.2015.49	NA	NA	193201536
pteropus lylei	nipah henipavirus	166054	121791	TRUE	TRUE	TRUE	pteropus	pteropodidae	chiroptera	mammalia	pteropus lylei	henipavirus	paramyxoviridae	mononegavirales	monjiviricetes	nipah virus	FALSE	PCR/Sequencing	NCBI Nucleotide	EID2	Wardeh et al. 2015 Sci Data	NA	NCBI Nucleotide	NA	2009	NA	NA	NA	NA	NA	210236	https://doi.org/10.1038/sdata.2015.49	NA	NA	193201538
pteropus lylei	nipah henipavirus	166054	121791	TRUE	TRUE	TRUE	pteropus	pteropodidae	chiroptera	mammalia	pteropus lylei	henipavirus	paramyxoviridae	mononegavirales	monjiviricetes	nipah virus	FALSE	PCR/Sequencing	NCBI Nucleotide	EID2	Wardeh et al. 2015 Sci Data	NA	NCBI Nucleotide	NA	2009	NA	NA	NA	NA	NA	210237	https://doi.org/10.1038/sdata.2015.49	NA	NA	193201540
pteropus lylei	nipah henipavirus	166054	121791	TRUE	TRUE	TRUE	pteropus	pteropodidae	chiroptera	mammalia	pteropus lylei	henipavirus	paramyxoviridae	mononegavirales	monjiviricetes	nipah virus	FALSE	PCR/Sequencing	NCBI Nucleotide	EID2	Wardeh et al. 2015 Sci Data	NA	NCBI Nucleotide	NA	2009	NA	NA	NA	NA	NA	210238	https://doi.org/10.1038/sdata.2015.49	NA	NA	193201542
pteropus lylei	nipah henipavirus	166054	121791	TRUE	TRUE	TRUE	pteropus	pteropodidae	chiroptera	mammalia	pteropus lylei	henipavirus	paramyxoviridae	mononegavirales	monjiviricetes	nipah virus	FALSE	PCR/Sequencing	NCBI Nucleotide	EID2	Wardeh et al. 2015 Sci Data	NA	NCBI Nucleotide	NA	2009	NA	NA	NA	NA	NA	210239	https://doi.org/10.1038/sdata.2015.49	NA	NA	193201544
pteropus lylei	nipah henipavirus	166054	121791	TRUE	TRUE	TRUE	pteropus	pteropodidae	chiroptera	mammalia	pteropus lylei	henipavirus	paramyxoviridae	mononegavirales	monjiviricetes	nipah virus	FALSE	PCR/Sequencing	NCBI Nucleotide	EID2	Wardeh et al. 2015 Sci Data	NA	NCBI Nucleotide	NA	2009	NA	NA	NA	NA	NA	210240	https://doi.org/10.1038/sdata.2015.49	NA	NA	193201546
pteropus lylei	nipah henipavirus	166054	121791	TRUE	TRUE	TRUE	pteropus	pteropodidae	chiroptera	mammalia	pteropus lylei	henipavirus	paramyxoviridae	mononegavirales	monjiviricetes	nipah virus	FALSE	PCR/Sequencing	NCBI Nucleotide	EID2	Wardeh et al. 2015 Sci Data	NA	NCBI Nucleotide	NA	2009	NA	NA	NA	NA	NA	210241	https://doi.org/10.1038/sdata.2015.49	NA	NA	193201548
pteropus lylei	nipah henipavirus	166054	121791	TRUE	TRUE	TRUE	pteropus	pteropodidae	chiroptera	mammalia	pteropus lylei	henipavirus	paramyxoviridae	mononegavirales	monjiviricetes	nipah virus	FALSE	PCR/Sequencing	NCBI Nucleotide	EID2	Wardeh et al. 2015 Sci Data	NA	NCBI Nucleotide	NA	2009	NA	NA	NA	NA	NA	210242	https://doi.org/10.1038/sdata.2015.49	NA	NA	193201550
pteropus lylei	nipah henipavirus	166054	121791	TRUE	TRUE	TRUE	pteropus	pteropodidae	chiroptera	mammalia	pteropus lylei	henipavirus	paramyxoviridae	mononegavirales	monjiviricetes	nipah virus	FALSE	PCR/Sequencing	NCBI Nucleotide	EID2	Wardeh et al. 2015 Sci Data	NA	NCBI Nucleotide	NA	2009	NA	NA	NA	NA	NA	210243	https://doi.org/10.1038/sdata.2015.49	NA	NA	193201552
pteropus lylei	nipah henipavirus	166054	121791	TRUE	TRUE	TRUE	pteropus	pteropodidae	chiroptera	mammalia	pteropus lylei	henipavirus	paramyxoviridae	mononegavirales	monjiviricetes	nipah virus	FALSE	PCR/Sequencing	NCBI Nucleotide	EID2	Wardeh et al. 2015 Sci Data	NA	NCBI Nucleotide	NA	2009	NA	NA	NA	NA	NA	210244	https://doi.org/10.1038/sdata.2015.49	NA	NA	193201554
pteropus lylei	nipah henipavirus	166054	121791	TRUE	TRUE	TRUE	pteropus	pteropodidae	chiroptera	mammalia	pteropus lylei	henipavirus	paramyxoviridae	mononegavirales	monjiviricetes	nipah virus	FALSE	PCR/Sequencing	NCBI Nucleotide	EID2	Wardeh et al. 2015 Sci Data	NA	NCBI Nucleotide	NA	2009	NA	NA	NA	NA	NA	210245	https://doi.org/10.1038/sdata.2015.49	NA	NA	193201556
pteropus lylei	nipah henipavirus	166054	121791	TRUE	TRUE	TRUE	pteropus	pteropodidae	chiroptera	mammalia	pteropus lylei	henipavirus	paramyxoviridae	mononegavirales	monjiviricetes	nipah virus	FALSE	PCR/Sequencing	NCBI Nucleotide	EID2	Wardeh et al. 2015 Sci Data	NA	NCBI Nucleotide	NA	2009	NA	NA	NA	NA	NA	210246	https://doi.org/10.1038/sdata.2015.49	NA	NA	193201558
pteropus lylei	nipah henipavirus	166054	121791	TRUE	TRUE	TRUE	pteropus	pteropodidae	chiroptera	mammalia	pteropus lylei	henipavirus	paramyxoviridae	mononegavirales	monjiviricetes	nipah virus	FALSE	PCR/Sequencing	NCBI Nucleotide	EID2	Wardeh et al. 2015 Sci Data	NA	NCBI Nucleotide	NA	2009	NA	NA	NA	NA	NA	210247	https://doi.org/10.1038/sdata.2015.49	NA	NA	193201560
pteropus lylei	nipah henipavirus	166054	121791	TRUE	TRUE	TRUE	pteropus	pteropodidae	chiroptera	mammalia	pteropus lylei	henipavirus	paramyxoviridae	mononegavirales	monjiviricetes	nipah virus	FALSE	PCR/Sequencing	NCBI Nucleotide	EID2	Wardeh et al. 2015 Sci Data	NA	NCBI Nucleotide	NA	2009	NA	NA	NA	NA	NA	210248	https://doi.org/10.1038/sdata.2015.49	NA	NA	193201562
pteropus lylei	nipah henipavirus	166054	121791	TRUE	TRUE	TRUE	pteropus	pteropodidae	chiroptera	mammalia	pteropus lylei	henipavirus	paramyxoviridae	mononegavirales	monjiviricetes	nipah virus	FALSE	PCR/Sequencing	NCBI Nucleotide	EID2	Wardeh et al. 2015 Sci Data	NA	NCBI Nucleotide	NA	2009	NA	NA	NA	NA	NA	210249	https://doi.org/10.1038/sdata.2015.49	NA	NA	193201564
pteropus lylei	nipah henipavirus	166054	121791	TRUE	TRUE	TRUE	pteropus	pteropodidae	chiroptera	mammalia	pteropus lylei	henipavirus	paramyxoviridae	mononegavirales	monjiviricetes	nipah virus	FALSE	PCR/Sequencing	NCBI Nucleotide	EID2	Wardeh et al. 2015 Sci Data	NA	NCBI Nucleotide	NA	2009	NA	NA	NA	NA	NA	210250	https://doi.org/10.1038/sdata.2015.49	NA	NA	193201566
pteropus lylei	nipah henipavirus	166054	121791	TRUE	TRUE	TRUE	pteropus	pteropodidae	chiroptera	mammalia	pteropus lylei	henipavirus	paramyxoviridae	mononegavirales	monjiviricetes	nipah virus	FALSE	PCR/Sequencing	NCBI Nucleotide	EID2	Wardeh et al. 2015 Sci Data	NA	NCBI Nucleotide	NA	2009	NA	NA	NA	NA	NA	210251	https://doi.org/10.1038/sdata.2015.49	NA	NA	193201568
pteropus lylei	nipah henipavirus	166054	121791	TRUE	TRUE	TRUE	pteropus	pteropodidae	chiroptera	mammalia	pteropus lylei	henipavirus	paramyxoviridae	mononegavirales	monjiviricetes	nipah virus	FALSE	PCR/Sequencing	NCBI Nucleotide	EID2	Wardeh et al. 2015 Sci Data	NA	NCBI Nucleotide	NA	2009	NA	NA	NA	NA	NA	210252	https://doi.org/10.1038/sdata.2015.49	NA	NA	193201570
pteropus lylei	nipah henipavirus	166054	121791	TRUE	TRUE	TRUE	pteropus	pteropodidae	chiroptera	mammalia	pteropus lylei	henipavirus	paramyxoviridae	mononegavirales	monjiviricetes	nipah virus	FALSE	PCR/Sequencing	NCBI Nucleotide	EID2	Wardeh et al. 2015 Sci Data	NA	NCBI Nucleotide	NA	2009	NA	NA	NA	NA	NA	210253	https://doi.org/10.1038/sdata.2015.49	NA	NA	193201572
pteropus lylei	nipah henipavirus	166054	121791	TRUE	TRUE	TRUE	pteropus	pteropodidae	chiroptera	mammalia	pteropus lylei	henipavirus	paramyxoviridae	mononegavirales	monjiviricetes	nipah virus	FALSE	PCR/Sequencing	NCBI Nucleotide	EID2	Wardeh et al. 2015 Sci Data	NA	NCBI Nucleotide	NA	2009	NA	NA	NA	NA	NA	210254	https://doi.org/10.1038/sdata.2015.49	NA	NA	193201574
pteropus lylei	nipah henipavirus	166054	121791	TRUE	TRUE	TRUE	pteropus	pteropodidae	chiroptera	mammalia	pteropus lylei	henipavirus	paramyxoviridae	mononegavirales	monjiviricetes	nipah virus	FALSE	PCR/Sequencing	NCBI Nucleotide	EID2	Wardeh et al. 2015 Sci Data	NA	NCBI Nucleotide	NA	2009	NA	NA	NA	NA	NA	210255	https://doi.org/10.1038/sdata.2015.49	NA	NA	193201576
pteropus lylei	nipah henipavirus	166054	121791	TRUE	TRUE	TRUE	pteropus	pteropodidae	chiroptera	mammalia	pteropus lylei	henipavirus	paramyxoviridae	mononegavirales	monjiviricetes	nipah virus	FALSE	PCR/Sequencing	NCBI Nucleotide	EID2	Wardeh et al. 2015 Sci Data	NA	NCBI Nucleotide	NA	2009	NA	NA	NA	NA	NA	210256	https://doi.org/10.1038/sdata.2015.49	NA	NA	193201578
pteropus lylei	nipah henipavirus	166054	121791	TRUE	TRUE	TRUE	pteropus	pteropodidae	chiroptera	mammalia	pteropus lylei	henipavirus	paramyxoviridae	mononegavirales	monjiviricetes	nipah virus	FALSE	PCR/Sequencing	NCBI Nucleotide	EID2	Wardeh et al. 2015 Sci Data	NA	NCBI Nucleotide	NA	2009	NA	NA	NA	NA	NA	210257	https://doi.org/10.1038/sdata.2015.49	NA	NA	193201580
pteropus lylei	nipah henipavirus	166054	121791	TRUE	TRUE	TRUE	pteropus	pteropodidae	chiroptera	mammalia	pteropus lylei	henipavirus	paramyxoviridae	mononegavirales	monjiviricetes	nipah virus	FALSE	PCR/Sequencing	NCBI Nucleotide	EID2	Wardeh et al. 2015 Sci Data	NA	NCBI Nucleotide	NA	2009	NA	NA	NA	NA	NA	210258	https://doi.org/10.1038/sdata.2015.49	NA	NA	193201582
pteropus lylei	nipah henipavirus	166054	121791	TRUE	TRUE	TRUE	pteropus	pteropodidae	chiroptera	mammalia	pteropus lylei	henipavirus	paramyxoviridae	mononegavirales	monjiviricetes	nipah virus	FALSE	PCR/Sequencing	NCBI Nucleotide	EID2	Wardeh et al. 2015 Sci Data	NA	NCBI Nucleotide	NA	2009	NA	NA	NA	NA	NA	210259	https://doi.org/10.1038/sdata.2015.49	NA	NA	193201584
pteropus lylei	nipah henipavirus	166054	121791	TRUE	TRUE	TRUE	pteropus	pteropodidae	chiroptera	mammalia	pteropus lylei	henipavirus	paramyxoviridae	mononegavirales	monjiviricetes	nipah virus	FALSE	PCR/Sequencing	NCBI Nucleotide	EID2	Wardeh et al. 2015 Sci Data	NA	NCBI Nucleotide	NA	2009	NA	NA	NA	NA	NA	210260	https://doi.org/10.1038/sdata.2015.49	NA	NA	193201586
pteropus lylei	nipah henipavirus	166054	121791	TRUE	TRUE	TRUE	pteropus	pteropodidae	chiroptera	mammalia	pteropus lylei	henipavirus	paramyxoviridae	mononegavirales	monjiviricetes	nipah virus	FALSE	PCR/Sequencing	NCBI Nucleotide	EID2	Wardeh et al. 2015 Sci Data	NA	NCBI Nucleotide	NA	2009	NA	NA	NA	NA	NA	210261	https://doi.org/10.1038/sdata.2015.49	NA	NA	193201588
pteropus lylei	nipah henipavirus	166054	121791	TRUE	TRUE	TRUE	pteropus	pteropodidae	chiroptera	mammalia	pteropus lylei	henipavirus	paramyxoviridae	mononegavirales	monjiviricetes	nipah virus	FALSE	PCR/Sequencing	NCBI Nucleotide	EID2	Wardeh et al. 2015 Sci Data	NA	NCBI Nucleotide	NA	2009	NA	NA	NA	NA	NA	210262	https://doi.org/10.1038/sdata.2015.49	NA	NA	193201590
pteropus lylei	nipah henipavirus	166054	121791	TRUE	TRUE	TRUE	pteropus	pteropodidae	chiroptera	mammalia	pteropus lylei	henipavirus	paramyxoviridae	mononegavirales	monjiviricetes	nipah virus	FALSE	PCR/Sequencing	NCBI Nucleotide	EID2	Wardeh et al. 2015 Sci Data	NA	NCBI Nucleotide	NA	2009	NA	NA	NA	NA	NA	210263	https://doi.org/10.1038/sdata.2015.49	NA	NA	193201594
pteropus lylei	nipah henipavirus	166054	121791	TRUE	TRUE	TRUE	pteropus	pteropodidae	chiroptera	mammalia	pteropus lylei	henipavirus	paramyxoviridae	mononegavirales	monjiviricetes	nipah virus	FALSE	PCR/Sequencing	NCBI Nucleotide	EID2	Wardeh et al. 2015 Sci Data	NA	NCBI Nucleotide	NA	2009	NA	NA	NA	NA	NA	210264	https://doi.org/10.1038/sdata.2015.49	NA	NA	193201596
pteropus lylei	nipah henipavirus	166054	121791	TRUE	TRUE	TRUE	pteropus	pteropodidae	chiroptera	mammalia	pteropus lylei	henipavirus	paramyxoviridae	mononegavirales	monjiviricetes	nipah virus	FALSE	PCR/Sequencing	NCBI Nucleotide	EID2	Wardeh et al. 2015 Sci Data	NA	NCBI Nucleotide	NA	2009	NA	NA	NA	NA	NA	210265	https://doi.org/10.1038/sdata.2015.49	NA	NA	193201598
pteropus lylei	nipah henipavirus	166054	121791	TRUE	TRUE	TRUE	pteropus	pteropodidae	chiroptera	mammalia	pteropus lylei	henipavirus	paramyxoviridae	mononegavirales	monjiviricetes	nipah virus	FALSE	PCR/Sequencing	NCBI Nucleotide	EID2	Wardeh et al. 2015 Sci Data	NA	NCBI Nucleotide	NA	2009	NA	NA	NA	NA	NA	210266	https://doi.org/10.1038/sdata.2015.49	NA	NA	193201600
pteropus lylei	nipah henipavirus	166054	121791	TRUE	TRUE	TRUE	pteropus	pteropodidae	chiroptera	mammalia	pteropus lylei	henipavirus	paramyxoviridae	mononegavirales	monjiviricetes	nipah virus	FALSE	PCR/Sequencing	NCBI Nucleotide	EID2	Wardeh et al. 2015 Sci Data	NA	NCBI Nucleotide	NA	2009	NA	NA	NA	NA	NA	210267	https://doi.org/10.1038/sdata.2015.49	NA	NA	193201602
pteropus lylei	nipah henipavirus	166054	121791	TRUE	TRUE	TRUE	pteropus	pteropodidae	chiroptera	mammalia	pteropus lylei	henipavirus	paramyxoviridae	mononegavirales	monjiviricetes	nipah virus	FALSE	PCR/Sequencing	NCBI Nucleotide	EID2	Wardeh et al. 2015 Sci Data	NA	NCBI Nucleotide	NA	2009	NA	NA	NA	NA	NA	210268	https://doi.org/10.1038/sdata.2015.49	NA	NA	193201604
pteropus lylei	nipah henipavirus	166054	121791	TRUE	TRUE	TRUE	pteropus	pteropodidae	chiroptera	mammalia	pteropus lylei	henipavirus	paramyxoviridae	mononegavirales	monjiviricetes	nipah virus	FALSE	PCR/Sequencing	NCBI Nucleotide	EID2	Wardeh et al. 2015 Sci Data	NA	NCBI Nucleotide	NA	2009	NA	NA	NA	NA	NA	210269	https://doi.org/10.1038/sdata.2015.49	NA	NA	193201606
pteropus lylei	nipah henipavirus	166054	121791	TRUE	TRUE	TRUE	pteropus	pteropodidae	chiroptera	mammalia	pteropus lylei	henipavirus	paramyxoviridae	mononegavirales	monjiviricetes	nipah virus	FALSE	PCR/Sequencing	NCBI Nucleotide	EID2	Wardeh et al. 2015 Sci Data	NA	NCBI Nucleotide	NA	2009	NA	NA	NA	NA	NA	210270	https://doi.org/10.1038/sdata.2015.49	NA	NA	194245459
pteropus lylei	nipah henipavirus	166054	121791	TRUE	TRUE	TRUE	pteropus	pteropodidae	chiroptera	mammalia	pteropus lylei	henipavirus	paramyxoviridae	mononegavirales	monjiviricetes	nipah virus	FALSE	PCR/Sequencing	NCBI Nucleotide	EID2	Wardeh et al. 2015 Sci Data	NA	NCBI Nucleotide	NA	2009	NA	NA	NA	NA	NA	210271	https://doi.org/10.1038/sdata.2015.49	NA	NA	194245461
pteropus lylei	nipah henipavirus	166054	121791	TRUE	TRUE	TRUE	pteropus	pteropodidae	chiroptera	mammalia	pteropus lylei	henipavirus	paramyxoviridae	mononegavirales	monjiviricetes	nipah virus	FALSE	PCR/Sequencing	NCBI Nucleotide	EID2	Wardeh et al. 2015 Sci Data	NA	NCBI Nucleotide	NA	2009	NA	NA	NA	NA	NA	210272	https://doi.org/10.1038/sdata.2015.49	NA	NA	194245463
pteropus neohibernicus	NA	170224	260964	TRUE	TRUE	FALSE	pteropus	pteropodidae	chiroptera	mammalia	Pteropus neohibernicus	henipavirus	paramyxoviridae	mononegavirales	monjiviricetes	Henipavirus	FALSE	Not specified	GLOBI	GLOBI	2021-02-03	NA	NA	NA	NA	NA	NA	NA	NA	NA	NA	NA	NA	NA	NA
pteropus neohibernicus	hendra henipavirus	170224	63330	TRUE	TRUE	TRUE	pteropus	pteropodidae	chiroptera	mammalia	Pteropus neohibernicus	henipavirus	paramyxoviridae	mononegavirales	monjiviricetes	Hendra henipavirus	FALSE	Not specified	GLOBI	GLOBI	2021-02-03	NA	NA	NA	NA	NA	NA	NA	NA	NA	NA	NA	NA	NA	NA
pteropus neohibernicus	hendra henipavirus	170224	63330	TRUE	TRUE	TRUE	pteropus	pteropodidae	chiroptera	mammalia	pteropus neohibernicus	henipavirus	paramyxoviridae	mononegavirales	monjiviricetes	hendra virus	FALSE	Antibodies	Antibodies	HP3	Olival et al. 2017 Nature	1999	Halpin unpub in Mackenzie 1999	NA	NA	NA	NA	NA	NA	NA	210276	https://doi.org/10.5281/zenodo.596810	NA	NA	NA
pteropus neohibernicus	hendra henipavirus	170224	63330	TRUE	TRUE	TRUE	pteropus	pteropodidae	chiroptera	mammalia	pteropus neohibernicus	henipavirus	paramyxoviridae	mononegavirales	monjiviricetes	hendra virus	FALSE	Antibodies	Antibodies	Shaw	Shaw et al. 2020 Mol Ecol	1999	Mackenzie JS, 1999, Emerg Infect Dis, 5	10081666	NA	NA	NA	NA	NA	NA	210277	https://doi.org/10.1111/mec.15463	NA	NA	NA
pteropus poliocephalus	NA	9403	260964	TRUE	TRUE	FALSE	pteropus	pteropodidae	chiroptera	mammalia	Pteropus poliocephalus	henipavirus	paramyxoviridae	mononegavirales	monjiviricetes	Henipavirus	FALSE	Not specified	GLOBI	GLOBI	2021-02-03	NA	NA	NA	NA	NA	NA	NA	NA	NA	NA	NA	NA	NA	NA
pteropus poliocephalus	hendra henipavirus	9403	63330	TRUE	TRUE	TRUE	pteropus	pteropodidae	chiroptera	mammalia	Pteropus poliocephalus	henipavirus	paramyxoviridae	mononegavirales	monjiviricetes	Hendra henipavirus	FALSE	Not specified	GLOBI	GLOBI	2021-02-03	NA	NA	NA	NA	NA	NA	NA	NA	NA	NA	NA	NA	NA	NA
pteropus poliocephalus	hendra henipavirus	9403	63330	TRUE	TRUE	TRUE	pteropus	pteropodidae	chiroptera	mammalia	pteropus poliocephalus	henipavirus	paramyxoviridae	mononegavirales	monjiviricetes	hendra virus	FALSE	Isolation/Observation	Isolation	HP3	Olival et al. 2017 Nature	2006	Calisher et al. 2006	NA	NA	NA	NA	NA	NA	NA	210289	https://doi.org/10.5281/zenodo.596810	NA	NA	NA
pteropus poliocephalus	hendra henipavirus	9403	63330	TRUE	TRUE	TRUE	pteropus	pteropodidae	chiroptera	mammalia	pteropus poliocephalus	henipavirus	paramyxoviridae	mononegavirales	monjiviricetes	hendra virus	FALSE	Isolation/Observation	Isolation	Shaw	Shaw et al. 2020 Mol Ecol	2000	Halpin K, 2000, J Gen Virol, 81	10900029	NA	NA	NA	NA	NA	NA	210291	https://doi.org/10.1111/mec.15463	NA	NA	NA
pteropus poliocephalus	hendra henipavirus	9403	63330	TRUE	TRUE	TRUE	pteropus	pteropodidae	chiroptera	mammalia	pteropus poliocephalus	henipavirus	paramyxoviridae	mononegavirales	monjiviricetes	hendra virus	FALSE	Isolation/Observation	Isolation	Shaw	Shaw et al. 2020 Mol Ecol	2006	Calisher CH, 2006, Clin Microbiol Rev, 19	16847084	NA	NA	NA	NA	NA	NA	210290	https://doi.org/10.1111/mec.15463	NA	NA	NA
pteropus poliocephalus	henipavirus cedarense	9403	3052221	TRUE	TRUE	FALSE	pteropus	pteropodidae	chiroptera	mammalia	Pteropus poliocephalus	henipavirus	paramyxoviridae	mononegavirales	monjiviricetes	Henipavirus cedarense	FALSE	PCR/Sequencing	GenBank	GenBank	Aug2021FlatFile	NA	NA	NA	2016	7	1	2010	10	26	NA	NA	2016-07-01	2010-10-26	KP271122.1
pteropus poliocephalus	henipavirus hendraense	9403	3052223	TRUE	TRUE	FALSE	pteropus	pteropodidae	chiroptera	mammalia	Pteropus poliocephalus	henipavirus	paramyxoviridae	mononegavirales	monjiviricetes	Henipavirus hendraense	FALSE	PCR/Sequencing	GenBank	GenBank	Aug2021FlatFile	NA	NA	NA	2021	10	20	2013	1	NA	NA	NA	2021-10-20	2013-01	MZ229749.1
pteropus poliocephalus	henipavirus hendraense	9403	3052223	TRUE	TRUE	FALSE	pteropus	pteropodidae	chiroptera	mammalia	Pteropus poliocephalus	henipavirus	paramyxoviridae	mononegavirales	monjiviricetes	Henipavirus hendraense	FALSE	PCR/Sequencing	GenBank	GenBank	Aug2021FlatFile	NA	NA	NA	2021	10	20	2020	1	NA	NA	NA	2021-10-20	2020-01	MZ229746.1, MZ229747.1, MZ229748.1
pteropus pumilus	nipah henipavirus	161598	121791	TRUE	TRUE	TRUE	pteropus	pteropodidae	chiroptera	mammalia	Pteropus pumilus	henipavirus	paramyxoviridae	mononegavirales	monjiviricetes	Nipah henipavirus	FALSE	Not specified	GLOBI	GLOBI	2021-02-03	NA	NA	NA	NA	NA	NA	NA	NA	NA	NA	NA	NA	NA	NA
pteropus pumilus	nipah henipavirus	161598	121791	TRUE	TRUE	TRUE	pteropus	pteropodidae	chiroptera	mammalia	Pteropus pumilus	henipavirus	paramyxoviridae	mononegavirales	monjiviricetes	Nipah virus	FALSE	Not specified	GLOBI	GLOBI	2021-02-03	NA	NA	NA	NA	NA	NA	NA	NA	NA	NA	NA	NA	NA	NA
pteropus pumilus	nipah henipavirus	161598	121791	TRUE	TRUE	TRUE	pteropus	pteropodidae	chiroptera	mammalia	pteropus pumilus	henipavirus	paramyxoviridae	mononegavirales	monjiviricetes	nipah virus	FALSE	Antibodies	Antibodies	Shaw	Shaw et al. 2020 Mol Ecol	2007	Oliver 2007 (thesis)	NA	NA	NA	NA	NA	NA	NA	210304	https://doi.org/10.1111/mec.15463	NA	NA	NA
pteropus rodricensis	nipah henipavirus	77216	121791	TRUE	TRUE	TRUE	pteropus	pteropodidae	chiroptera	mammalia	Pteropus rodricensis	henipavirus	paramyxoviridae	mononegavirales	monjiviricetes	Nipah henipavirus	FALSE	Not specified	GLOBI	GLOBI	2021-02-03	NA	NA	NA	NA	NA	NA	NA	NA	NA	NA	NA	NA	NA	NA
pteropus rodricensis	nipah henipavirus	77216	121791	TRUE	TRUE	TRUE	pteropus	pteropodidae	chiroptera	mammalia	Pteropus rodricensis	henipavirus	paramyxoviridae	mononegavirales	monjiviricetes	Nipah virus	FALSE	Not specified	GLOBI	GLOBI	2021-02-03	NA	NA	NA	NA	NA	NA	NA	NA	NA	NA	NA	NA	NA	NA
pteropus rodricensis	nipah henipavirus	77216	121791	TRUE	TRUE	TRUE	pteropus	pteropodidae	chiroptera	mammalia	pteropus rodricensis	henipavirus	paramyxoviridae	mononegavirales	monjiviricetes	nipah virus	FALSE	Antibodies	Antibodies	Shaw	Shaw et al. 2020 Mol Ecol	2007	Oliver 2007 (thesis)	NA	NA	NA	NA	NA	NA	NA	210305	https://doi.org/10.1111/mec.15463	NA	NA	NA
pteropus rufus	NA	196297	260964	TRUE	TRUE	FALSE	pteropus	pteropodidae	chiroptera	mammalia	Pteropus rufus	henipavirus	paramyxoviridae	mononegavirales	monjiviricetes	Henipavirus	FALSE	Not specified	GLOBI	GLOBI	2021-02-03	NA	NA	NA	NA	NA	NA	NA	NA	NA	NA	NA	NA	NA	NA
pteropus rufus	hendra henipavirus	196297	63330	TRUE	TRUE	TRUE	pteropus	pteropodidae	chiroptera	mammalia	Pteropus rufus	henipavirus	paramyxoviridae	mononegavirales	monjiviricetes	Hendra henipavirus	FALSE	Not specified	GLOBI	GLOBI	2021-02-03	NA	NA	NA	NA	NA	NA	NA	NA	NA	NA	NA	NA	NA	NA
pteropus rufus	hendra henipavirus	196297	63330	TRUE	TRUE	TRUE	pteropus	pteropodidae	chiroptera	mammalia	pteropus rufus	henipavirus	paramyxoviridae	mononegavirales	monjiviricetes	hendra virus	FALSE	Antibodies	Antibodies	HP3	Olival et al. 2017 Nature	2007	Iehle et al. 2007	NA	NA	NA	NA	NA	NA	NA	210306	https://doi.org/10.5281/zenodo.596810	NA	NA	NA
pteropus rufus	hendra henipavirus	196297	63330	TRUE	TRUE	TRUE	pteropus	pteropodidae	chiroptera	mammalia	pteropus rufus	henipavirus	paramyxoviridae	mononegavirales	monjiviricetes	hendra virus	FALSE	Antibodies	Antibodies	Shaw	Shaw et al. 2020 Mol Ecol	2007	Iehl? C, 2007, Emerg Infect Dis, 13	17370536	NA	NA	NA	NA	NA	NA	210307	https://doi.org/10.1111/mec.15463	NA	NA	NA
pteropus rufus	nipah henipavirus	196297	121791	TRUE	TRUE	TRUE	pteropus	pteropodidae	chiroptera	mammalia	Pteropus rufus	henipavirus	paramyxoviridae	mononegavirales	monjiviricetes	Nipah henipavirus	FALSE	Not specified	GLOBI	GLOBI	2021-02-03	NA	NA	NA	NA	NA	NA	NA	NA	NA	NA	NA	NA	NA	NA
pteropus rufus	nipah henipavirus	196297	121791	TRUE	TRUE	TRUE	pteropus	pteropodidae	chiroptera	mammalia	Pteropus rufus	henipavirus	paramyxoviridae	mononegavirales	monjiviricetes	Nipah virus	FALSE	Not specified	GLOBI	GLOBI	2021-02-03	NA	NA	NA	NA	NA	NA	NA	NA	NA	NA	NA	NA	NA	NA
pteropus rufus	nipah henipavirus	196297	121791	TRUE	TRUE	TRUE	pteropus	pteropodidae	chiroptera	mammalia	pteropus rufus	henipavirus	paramyxoviridae	mononegavirales	monjiviricetes	nipah virus	FALSE	Antibodies	Antibodies	HP3	Olival et al. 2017 Nature	2007	Iehle et al. 2007	NA	NA	NA	NA	NA	NA	NA	210308	https://doi.org/10.5281/zenodo.596810	NA	NA	NA
pteropus rufus	nipah henipavirus	196297	121791	TRUE	TRUE	TRUE	pteropus	pteropodidae	chiroptera	mammalia	pteropus rufus	henipavirus	paramyxoviridae	mononegavirales	monjiviricetes	nipah virus	FALSE	Antibodies	Antibodies	Shaw	Shaw et al. 2020 Mol Ecol	2007	Iehl? C, 2007, Emerg Infect Dis, 13	17370536	NA	NA	NA	NA	NA	NA	210309	https://doi.org/10.1111/mec.15463	NA	NA	NA
pteropus scapulatus	NA	94117	260964	TRUE	TRUE	FALSE	pteropus	pteropodidae	chiroptera	mammalia	Pteropus scapulatus	henipavirus	paramyxoviridae	mononegavirales	monjiviricetes	Henipavirus	FALSE	Not specified	GLOBI	GLOBI	2021-02-03	NA	NA	NA	NA	NA	NA	NA	NA	NA	NA	NA	NA	NA	NA
pteropus scapulatus	hendra henipavirus	94117	63330	TRUE	TRUE	TRUE	pteropus	pteropodidae	chiroptera	mammalia	Pteropus scapulatus	henipavirus	paramyxoviridae	mononegavirales	monjiviricetes	Hendra henipavirus	FALSE	Not specified	GLOBI	GLOBI	2021-02-03	NA	NA	NA	NA	NA	NA	NA	NA	NA	NA	NA	NA	NA	NA
pteropus scapulatus	hendra henipavirus	94117	63330	TRUE	TRUE	TRUE	pteropus	pteropodidae	chiroptera	mammalia	pteropus scapulatus	henipavirus	paramyxoviridae	mononegavirales	monjiviricetes	hendra virus	FALSE	Isolation/Observation	Isolation	HP3	Olival et al. 2017 Nature	2006	Calisher et al. 2006	NA	NA	NA	NA	NA	NA	NA	210328	https://doi.org/10.5281/zenodo.596810	NA	NA	NA
pteropus scapulatus	hendra henipavirus	94117	63330	TRUE	TRUE	TRUE	pteropus	pteropodidae	chiroptera	mammalia	pteropus scapulatus	henipavirus	paramyxoviridae	mononegavirales	monjiviricetes	hendra virus	FALSE	Not specified	na	Shaw	Shaw et al. 2020 Mol Ecol	2006	Calisher CH, 2006, Clin Microbiol Rev, 19	16847084	NA	NA	NA	NA	NA	NA	210329	https://doi.org/10.1111/mec.15463	NA	NA	NA
pteropus sp.	henipavirus cedarense	1562770	3052221	TRUE	TRUE	FALSE	pteropus	pteropodidae	chiroptera	mammalia	Pteropus sp.	henipavirus	paramyxoviridae	mononegavirales	monjiviricetes	Henipavirus cedarense	FALSE	PCR/Sequencing	GenBank	GenBank	Aug2021FlatFile	NA	NA	NA	2012	8	19	2009	9	NA	NA	NA	2012-08-19	2009-09	JQ001776.1
pteropus sp.	henipavirus cedarense	1562770	3052221	TRUE	TRUE	FALSE	pteropus	pteropodidae	chiroptera	mammalia	Pteropus sp.	henipavirus	paramyxoviridae	mononegavirales	monjiviricetes	Henipavirus cedarense	FALSE	PCR/Sequencing	GenBank	GenBank	Aug2021FlatFile	NA	NA	NA	2014	10	27	2009	9	NA	NA	NA	2014-10-27	2009-09	NC_025351.1
pteropus vampyrus	NA	132908	260964	TRUE	TRUE	FALSE	pteropus	pteropodidae	chiroptera	mammalia	Pteropus vampyrus	henipavirus	paramyxoviridae	mononegavirales	monjiviricetes	Henipavirus	FALSE	Not specified	GLOBI	GLOBI	2021-02-03	NA	NA	NA	NA	NA	NA	NA	NA	NA	NA	NA	NA	NA	NA
pteropus vampyrus	henipavirus nipahense	132908	3052225	TRUE	TRUE	FALSE	pteropus	pteropodidae	chiroptera	mammalia	Pteropus vampyrus	henipavirus	paramyxoviridae	mononegavirales	monjiviricetes	Henipavirus nipahense	FALSE	PCR/Sequencing	GenBank	GenBank	Aug2021FlatFile	NA	NA	NA	2010	9	27	2008	NA	NA	NA	NA	2010-09-27	2008	HM545086.1, HM545087.1, HM545088.1
pteropus vampyrus	henipavirus nipahense	132908	3052225	TRUE	TRUE	FALSE	pteropus	pteropodidae	chiroptera	mammalia	Pteropus vampyrus	henipavirus	paramyxoviridae	mononegavirales	monjiviricetes	Henipavirus nipahense	FALSE	PCR/Sequencing	GenBank	GenBank	Aug2021FlatFile	NA	NA	NA	2013	8	12	2009	5	NA	NA	NA	2013-08-12	2009-05	KC903168.1, KC903169.1, KC903170.1, KC903171.1, KC903172.1
pteropus vampyrus	nipah henipavirus	132908	121791	TRUE	TRUE	TRUE	pteropus	pteropodidae	chiroptera	mammalia	Pteropus vampyrus	henipavirus	paramyxoviridae	mononegavirales	monjiviricetes	Nipah henipavirus	FALSE	Not specified	GLOBI	GLOBI	2021-02-03	NA	NA	NA	NA	NA	NA	NA	NA	NA	NA	NA	NA	NA	NA
pteropus vampyrus	nipah henipavirus	132908	121791	TRUE	TRUE	TRUE	pteropus	pteropodidae	chiroptera	mammalia	Pteropus vampyrus	henipavirus	paramyxoviridae	mononegavirales	monjiviricetes	Nipah virus	FALSE	Not specified	GLOBI	GLOBI	2021-02-03	NA	NA	NA	NA	NA	NA	NA	NA	NA	NA	NA	NA	NA	NA
pteropus vampyrus	nipah henipavirus	132908	121791	TRUE	TRUE	TRUE	pteropus	pteropodidae	chiroptera	mammalia	pteropus vampyrus	henipavirus	paramyxoviridae	mononegavirales	monjiviricetes	nipah virus	FALSE	Isolation/Observation	Isolation	HP3	Olival et al. 2017 Nature	2006	Calisher et al. 2006	NA	NA	NA	NA	NA	NA	NA	210343	https://doi.org/10.5281/zenodo.596810	NA	NA	NA
pteropus vampyrus	nipah henipavirus	132908	121791	TRUE	TRUE	TRUE	pteropus	pteropodidae	chiroptera	mammalia	pteropus vampyrus	henipavirus	paramyxoviridae	mononegavirales	monjiviricetes	nipah virus	FALSE	Isolation/Observation	Isolation	Shaw	Shaw et al. 2020 Mol Ecol	NA	ViPR	NA	NA	NA	NA	NA	NA	NA	210345	https://doi.org/10.1111/mec.15463	NA	NA	NA
pteropus vampyrus	nipah henipavirus	132908	121791	TRUE	TRUE	TRUE	pteropus	pteropodidae	chiroptera	mammalia	pteropus vampyrus	henipavirus	paramyxoviridae	mononegavirales	monjiviricetes	nipah virus	FALSE	Isolation/Observation	Isolation	Shaw	Shaw et al. 2020 Mol Ecol	2010	Rahman SA, 2010, Emerg Infect Dis, 16	21122240	NA	NA	NA	NA	NA	NA	210344	https://doi.org/10.1111/mec.15463	NA	NA	NA
pteropus vampyrus	nipah henipavirus	132908	121791	TRUE	TRUE	TRUE	pteropus	pteropodidae	chiroptera	mammalia	pteropus vampyrus	henipavirus	paramyxoviridae	mononegavirales	monjiviricetes	nipah virus	FALSE	PCR/Sequencing	NCBI Nucleotide	EID2	Wardeh et al. 2015 Sci Data	NA	NCBI Nucleotide	NA	2010	NA	NA	NA	NA	NA	210340	https://doi.org/10.1038/sdata.2015.49	NA	NA	307557084
pteropus vampyrus	nipah henipavirus	132908	121791	TRUE	TRUE	TRUE	pteropus	pteropodidae	chiroptera	mammalia	pteropus vampyrus	henipavirus	paramyxoviridae	mononegavirales	monjiviricetes	nipah virus	FALSE	PCR/Sequencing	NCBI Nucleotide	EID2	Wardeh et al. 2015 Sci Data	NA	NCBI Nucleotide	NA	2010	NA	NA	NA	NA	NA	210341	https://doi.org/10.1038/sdata.2015.49	NA	NA	307557086
pteropus vampyrus	nipah henipavirus	132908	121791	TRUE	TRUE	TRUE	pteropus	pteropodidae	chiroptera	mammalia	pteropus vampyrus	henipavirus	paramyxoviridae	mononegavirales	monjiviricetes	nipah virus	FALSE	PCR/Sequencing	NCBI Nucleotide	EID2	Wardeh et al. 2015 Sci Data	NA	NCBI Nucleotide	NA	2010	NA	NA	NA	NA	NA	210342	https://doi.org/10.1038/sdata.2015.49	NA	NA	307557088
rattus rattus	mojiang henipavirus	10117	1979176	TRUE	TRUE	TRUE	rattus	muridae	rodentia	mammalia	Rattus rattus	henipavirus	paramyxoviridae	mononegavirales	monjiviricetes	Mojiang virus	FALSE	Not specified	GLOBI	GLOBI	2021-02-03	NA	NA	NA	NA	NA	NA	NA	NA	NA	NA	NA	NA	NA	NA
rattus tanezumi	henipavirus mojiangense	1167227	3052224	TRUE	TRUE	FALSE	rattus	muridae	rodentia	mammalia	Rattus tanezumi sladeni	henipavirus	paramyxoviridae	mononegavirales	monjiviricetes	Henipavirus mojiangense	FALSE	PCR/Sequencing	GenBank	GenBank	Aug2021FlatFile	NA	NA	NA	2014	10	27	2012	12	2	NA	NA	2014-10-27	2012-12-02	NC_025352.1
rattus tanezumi	henipavirus mojiangense	1167227	3052224	TRUE	TRUE	FALSE	rattus	muridae	rodentia	mammalia	Rattus tanezumi sladeni	henipavirus	paramyxoviridae	mononegavirales	monjiviricetes	Henipavirus mojiangense	FALSE	PCR/Sequencing	GenBank	GenBank	Aug2021FlatFile	NA	NA	NA	2014	3	19	2012	12	2	NA	NA	2014-03-19	2012-12-02	KF278639.1
rattus tanezumi	mojiang henipavirus	35732	1979176	TRUE	TRUE	TRUE	rattus	muridae	rodentia	mammalia	Rattus tanezumi sladeni	henipavirus	paramyxoviridae	mononegavirales	monjiviricetes	Mojiang virus	FALSE	Not specified	GLOBI	GLOBI	2021-02-03	NA	NA	NA	NA	NA	NA	NA	NA	NA	NA	NA	NA	NA	NA
rhinolophus affinis	NA	59477	260964	TRUE	TRUE	FALSE	rhinolophus	rhinolophidae	chiroptera	mammalia	Rhinolophus affinis	henipavirus	paramyxoviridae	mononegavirales	monjiviricetes	Henipavirus	FALSE	Not specified	GLOBI	GLOBI	2021-02-03	NA	NA	NA	NA	NA	NA	NA	NA	NA	NA	NA	NA	NA	NA
rhinolophus affinis	nipah henipavirus	59477	121791	TRUE	TRUE	TRUE	rhinolophus	rhinolophidae	chiroptera	mammalia	Rhinolophus affinis	henipavirus	paramyxoviridae	mononegavirales	monjiviricetes	Nipah henipavirus	FALSE	Not specified	GLOBI	GLOBI	2021-02-03	NA	NA	NA	NA	NA	NA	NA	NA	NA	NA	NA	NA	NA	NA
rhinolophus affinis	nipah henipavirus	59477	121791	TRUE	TRUE	TRUE	rhinolophus	rhinolophidae	chiroptera	mammalia	Rhinolophus affinis	henipavirus	paramyxoviridae	mononegavirales	monjiviricetes	Nipah virus	FALSE	Not specified	GLOBI	GLOBI	2021-02-03	NA	NA	NA	NA	NA	NA	NA	NA	NA	NA	NA	NA	NA	NA
rhinolophus affinis	nipah henipavirus	59477	121791	TRUE	TRUE	TRUE	rhinolophus	rhinolophidae	chiroptera	mammalia	rhinolophus affinis	henipavirus	paramyxoviridae	mononegavirales	monjiviricetes	nipah virus	FALSE	Antibodies	Antibodies	HP3	Olival et al. 2017 Nature	2008	Li et al. 2008	NA	NA	NA	NA	NA	NA	NA	211363	https://doi.org/10.5281/zenodo.596810	NA	NA	NA
rhinolophus affinis	nipah henipavirus	59477	121791	TRUE	TRUE	TRUE	rhinolophus	rhinolophidae	chiroptera	mammalia	rhinolophus affinis	henipavirus	paramyxoviridae	mononegavirales	monjiviricetes	nipah virus	FALSE	Antibodies	Antibodies	Shaw	Shaw et al. 2020 Mol Ecol	2008	Li Y, 2008, Emerg Infect Dis, 14	19046545	NA	NA	NA	NA	NA	NA	211364	https://doi.org/10.1111/mec.15463	NA	NA	NA
rhinolophus sinicus	NA	89399	260964	TRUE	TRUE	FALSE	rhinolophus	rhinolophidae	chiroptera	mammalia	Rhinolophus sinicus	henipavirus	paramyxoviridae	mononegavirales	monjiviricetes	Henipavirus	FALSE	Not specified	GLOBI	GLOBI	2021-02-03	NA	NA	NA	NA	NA	NA	NA	NA	NA	NA	NA	NA	NA	NA
rhinolophus sinicus	nipah henipavirus	89399	121791	TRUE	TRUE	TRUE	rhinolophus	rhinolophidae	chiroptera	mammalia	Rhinolophus sinicus	henipavirus	paramyxoviridae	mononegavirales	monjiviricetes	Nipah henipavirus	FALSE	Not specified	GLOBI	GLOBI	2021-02-03	NA	NA	NA	NA	NA	NA	NA	NA	NA	NA	NA	NA	NA	NA
rhinolophus sinicus	nipah henipavirus	89399	121791	TRUE	TRUE	TRUE	rhinolophus	rhinolophidae	chiroptera	mammalia	Rhinolophus sinicus	henipavirus	paramyxoviridae	mononegavirales	monjiviricetes	Nipah virus	FALSE	Not specified	GLOBI	GLOBI	2021-02-03	NA	NA	NA	NA	NA	NA	NA	NA	NA	NA	NA	NA	NA	NA
rhinolophus sinicus	nipah henipavirus	89399	121791	TRUE	TRUE	TRUE	rhinolophus	rhinolophidae	chiroptera	mammalia	rhinolophus sinicus	henipavirus	paramyxoviridae	mononegavirales	monjiviricetes	nipah virus	FALSE	Antibodies	Antibodies	HP3	Olival et al. 2017 Nature	2008	Li et al. 2008	NA	NA	NA	NA	NA	NA	NA	211434	https://doi.org/10.5281/zenodo.596810	NA	NA	NA
rhinolophus sinicus	nipah henipavirus	89399	121791	TRUE	TRUE	TRUE	rhinolophus	rhinolophidae	chiroptera	mammalia	rhinolophus sinicus	henipavirus	paramyxoviridae	mononegavirales	monjiviricetes	nipah virus	FALSE	Antibodies	Antibodies	Shaw	Shaw et al. 2020 Mol Ecol	2008	Li Y, 2008, Emerg Infect Dis, 14	19046545	NA	NA	NA	NA	NA	NA	211435	https://doi.org/10.1111/mec.15463	NA	NA	NA
rousettus leschenaultii	NA	9408	260964	TRUE	TRUE	FALSE	rousettus	pteropodidae	chiroptera	mammalia	Rousettus leschenaultii	henipavirus	paramyxoviridae	mononegavirales	monjiviricetes	Henipavirus	FALSE	Not specified	GLOBI	GLOBI	2021-02-03	NA	NA	NA	NA	NA	NA	NA	NA	NA	NA	NA	NA	NA	NA
rousettus leschenaultii	nipah henipavirus	9408	121791	TRUE	TRUE	TRUE	rousettus	pteropodidae	chiroptera	mammalia	Rousettus leschenaultii	henipavirus	paramyxoviridae	mononegavirales	monjiviricetes	Nipah henipavirus	FALSE	Not specified	GLOBI	GLOBI	2021-02-03	NA	NA	NA	NA	NA	NA	NA	NA	NA	NA	NA	NA	NA	NA
rousettus leschenaultii	nipah henipavirus	9408	121791	TRUE	TRUE	TRUE	rousettus	pteropodidae	chiroptera	mammalia	Rousettus leschenaultii	henipavirus	paramyxoviridae	mononegavirales	monjiviricetes	Nipah virus	FALSE	Not specified	GLOBI	GLOBI	2021-02-03	NA	NA	NA	NA	NA	NA	NA	NA	NA	NA	NA	NA	NA	NA
rousettus leschenaultii	nipah henipavirus	9408	121791	TRUE	TRUE	TRUE	rousettus	pteropodidae	chiroptera	mammalia	rousettus leschenaultii	henipavirus	paramyxoviridae	mononegavirales	monjiviricetes	nipah virus	FALSE	Antibodies	Antibodies	HP3	Olival et al. 2017 Nature	2008	Li et al. 2008	NA	NA	NA	NA	NA	NA	NA	211585	https://doi.org/10.5281/zenodo.596810	NA	NA	NA
rousettus leschenaultii	nipah henipavirus	9408	121791	TRUE	TRUE	TRUE	rousettus	pteropodidae	chiroptera	mammalia	rousettus leschenaultii	henipavirus	paramyxoviridae	mononegavirales	monjiviricetes	nipah virus	FALSE	Antibodies	Antibodies	Shaw	Shaw et al. 2020 Mol Ecol	NA	http://citeseerx.ist.psu.edu/viewdoc/download?doi=10.1.1.425.6703&rep=rep1&type=pdf	NA	NA	NA	NA	NA	NA	NA	211587	https://doi.org/10.1111/mec.15463	NA	NA	NA
rousettus leschenaultii	nipah henipavirus	9408	121791	TRUE	TRUE	TRUE	rousettus	pteropodidae	chiroptera	mammalia	rousettus leschenaultii	henipavirus	paramyxoviridae	mononegavirales	monjiviricetes	nipah virus	FALSE	Antibodies	Antibodies	Shaw	Shaw et al. 2020 Mol Ecol	2008	Li Y, 2008, Emerg Infect Dis, 14	19046545	NA	NA	NA	NA	NA	NA	211586	https://doi.org/10.1111/mec.15463	NA	NA	NA
scotophilus kuhlii	NA	153297	260964	TRUE	TRUE	FALSE	scotophilus	vespertilionidae	chiroptera	mammalia	Scotophilus kuhlii	henipavirus	paramyxoviridae	mononegavirales	monjiviricetes	Henipavirus	FALSE	Not specified	GLOBI	GLOBI	2021-02-03	NA	NA	NA	NA	NA	NA	NA	NA	NA	NA	NA	NA	NA	NA
scotophilus kuhlii	nipah henipavirus	153297	121791	TRUE	TRUE	TRUE	scotophilus	vespertilionidae	chiroptera	mammalia	Scotophilus kuhlii	henipavirus	paramyxoviridae	mononegavirales	monjiviricetes	Nipah henipavirus	FALSE	Not specified	GLOBI	GLOBI	2021-02-03	NA	NA	NA	NA	NA	NA	NA	NA	NA	NA	NA	NA	NA	NA
scotophilus kuhlii	nipah henipavirus	153297	121791	TRUE	TRUE	TRUE	scotophilus	vespertilionidae	chiroptera	mammalia	Scotophilus kuhlii	henipavirus	paramyxoviridae	mononegavirales	monjiviricetes	Nipah virus	FALSE	Not specified	GLOBI	GLOBI	2021-02-03	NA	NA	NA	NA	NA	NA	NA	NA	NA	NA	NA	NA	NA	NA
scotophilus kuhlii	nipah henipavirus	153297	121791	TRUE	TRUE	TRUE	scotophilus	vespertilionidae	chiroptera	mammalia	scotophilus kuhlii	henipavirus	paramyxoviridae	mononegavirales	monjiviricetes	nipah virus	FALSE	Antibodies	Antibodies	HP3	Olival et al. 2017 Nature	NA	WHO	NA	NA	NA	NA	NA	NA	NA	211926	https://doi.org/10.5281/zenodo.596810	NA	NA	NA
scotophilus kuhlii	nipah henipavirus	153297	121791	TRUE	TRUE	TRUE	scotophilus	vespertilionidae	chiroptera	mammalia	scotophilus kuhlii	henipavirus	paramyxoviridae	mononegavirales	monjiviricetes	nipah virus	FALSE	Antibodies	Antibodies	Shaw	Shaw et al. 2020 Mol Ecol	2001	Yob JM, 2001, Emerg Infect Dis, 7	11384522	NA	NA	NA	NA	NA	NA	211927	https://doi.org/10.1111/mec.15463	NA	NA	NA
sus scrofa	NA	9823	260964	TRUE	TRUE	FALSE	sus	suidae	artiodactyla	mammalia	Sus scrofa	henipavirus	paramyxoviridae	mononegavirales	monjiviricetes	Henipavirus	FALSE	Not specified	GLOBI	GLOBI	2021-02-03	NA	NA	NA	NA	NA	NA	NA	NA	NA	NA	NA	NA	NA	NA
sus scrofa	henipavirus nipahense	9823	3052225	TRUE	TRUE	FALSE	sus	suidae	artiodactyla	mammalia	Sus scrofa	henipavirus	paramyxoviridae	mononegavirales	monjiviricetes	Henipavirus nipahense	FALSE	PCR/Sequencing	GenBank	GenBank	Aug2021FlatFile	NA	NA	NA	2005	1	7	NA	NA	NA	NA	NA	2005-01-07	NA	AJ627196.1
sus scrofa	henipavirus nipahense	9825	3052225	TRUE	TRUE	FALSE	sus	suidae	artiodactyla	mammalia	Sus scrofa domesticus	henipavirus	paramyxoviridae	mononegavirales	monjiviricetes	Henipavirus nipahense	FALSE	PCR/Sequencing	GenBank	GenBank	Aug2021FlatFile	NA	NA	NA	2021	4	19	1999	NA	NA	NA	NA	2021-04-19	1999	MK673561.1
sus scrofa	henipavirus nipahense	9825	3052225	TRUE	TRUE	FALSE	sus	suidae	artiodactyla	mammalia	Sus scrofa domesticus	henipavirus	paramyxoviridae	mononegavirales	monjiviricetes	Henipavirus nipahense	FALSE	PCR/Sequencing	GenBank	GenBank	Aug2021FlatFile	NA	NA	NA	2021	4	19	1999	3	25	NA	NA	2021-04-19	1999-03-25	MK673558.1, MK673559.1
sus scrofa	henipavirus nipahense	9825	3052225	TRUE	TRUE	FALSE	sus	suidae	artiodactyla	mammalia	Sus scrofa domesticus	henipavirus	paramyxoviridae	mononegavirales	monjiviricetes	Henipavirus nipahense	FALSE	PCR/Sequencing	GenBank	GenBank	Aug2021FlatFile	NA	NA	NA	2021	4	19	1999	3	26	NA	NA	2021-04-19	1999-03-26	MK673560.1
sus scrofa	nipah henipavirus	9823	121791	TRUE	TRUE	TRUE	sus	suidae	artiodactyla	mammalia	Sus scrofa	henipavirus	paramyxoviridae	mononegavirales	monjiviricetes	Nipah henipavirus	FALSE	Not specified	GLOBI	GLOBI	2021-02-03	NA	NA	NA	NA	NA	NA	NA	NA	NA	NA	NA	NA	NA	NA
sus scrofa	nipah henipavirus	9823	121791	TRUE	TRUE	TRUE	sus	suidae	artiodactyla	mammalia	Sus scrofa	henipavirus	paramyxoviridae	mononegavirales	monjiviricetes	Nipah virus	FALSE	Not specified	GLOBI	GLOBI	2021-02-03	NA	NA	NA	NA	NA	NA	NA	NA	NA	NA	NA	NA	NA	NA
sus scrofa	nipah henipavirus	9823	121791	TRUE	TRUE	TRUE	sus	suidae	artiodactyla	mammalia	Sus scrofa domesticus	henipavirus	paramyxoviridae	mononegavirales	monjiviricetes	Nipah virus	FALSE	Not specified	GLOBI	GLOBI	2021-02-03	NA	NA	NA	NA	NA	NA	NA	NA	NA	NA	NA	NA	NA	NA
sus scrofa	nipah henipavirus	9823	121791	TRUE	TRUE	TRUE	sus	suidae	artiodactyla	mammalia	sus scrofa	henipavirus	paramyxoviridae	mononegavirales	monjiviricetes	nipah virus	FALSE	Isolation/Observation	Isolation	HP3	Olival et al. 2017 Nature	2006	Calisher et al. 2006	NA	NA	NA	NA	NA	NA	NA	214737	https://doi.org/10.5281/zenodo.596810	NA	NA	NA
sus scrofa	nipah henipavirus	9823	121791	TRUE	TRUE	TRUE	sus	suidae	artiodactyla	mammalia	sus scrofa	henipavirus	paramyxoviridae	mononegavirales	monjiviricetes	nipah virus	FALSE	Not specified	CargoCarrier	EID2	Wardeh et al. 2015 Sci Data	1999	Centers for Disease Control and Prevention (CDC)., 1999, MMWR Morb Mortal Wkly Rep, 48	10366143	NA	NA	NA	NA	NA	NA	214650	https://doi.org/10.1038/sdata.2015.49	NA	NA	NA
sus scrofa	nipah henipavirus	9823	121791	TRUE	TRUE	TRUE	sus	suidae	artiodactyla	mammalia	sus scrofa	henipavirus	paramyxoviridae	mononegavirales	monjiviricetes	nipah virus	FALSE	Not specified	CargoCarrier	EID2	Wardeh et al. 2015 Sci Data	1999	Farrar JJ, 1999, Lancet, 354	10520625	NA	NA	NA	NA	NA	NA	214652	https://doi.org/10.1038/sdata.2015.49	NA	NA	NA
sus scrofa	nipah henipavirus	9823	121791	TRUE	TRUE	TRUE	sus	suidae	artiodactyla	mammalia	sus scrofa	henipavirus	paramyxoviridae	mononegavirales	monjiviricetes	nipah virus	FALSE	Not specified	CargoCarrier	EID2	Wardeh et al. 2015 Sci Data	1999	Lim CC, 1999, Singapore Med J, 40	10489496	NA	NA	NA	NA	NA	NA	214651	https://doi.org/10.1038/sdata.2015.49	NA	NA	NA
sus scrofa	nipah henipavirus	9823	121791	TRUE	TRUE	TRUE	sus	suidae	artiodactyla	mammalia	sus scrofa	henipavirus	paramyxoviridae	mononegavirales	monjiviricetes	nipah virus	FALSE	Not specified	CargoCarrier	EID2	Wardeh et al. 2015 Sci Data	2000	Chow VT, 2000, J Clin Virol, 19	11090749	NA	NA	NA	NA	NA	NA	214657	https://doi.org/10.1038/sdata.2015.49	NA	NA	NA
sus scrofa	nipah henipavirus	9823	121791	TRUE	TRUE	TRUE	sus	suidae	artiodactyla	mammalia	sus scrofa	henipavirus	paramyxoviridae	mononegavirales	monjiviricetes	nipah virus	FALSE	Not specified	CargoCarrier	EID2	Wardeh et al. 2015 Sci Data	2000	Enserink M, 2000, Science, 289	10939954	NA	NA	NA	NA	NA	NA	214656	https://doi.org/10.1038/sdata.2015.49	NA	NA	NA
sus scrofa	nipah henipavirus	9823	121791	TRUE	TRUE	TRUE	sus	suidae	artiodactyla	mammalia	sus scrofa	henipavirus	paramyxoviridae	mononegavirales	monjiviricetes	nipah virus	FALSE	Not specified	CargoCarrier	EID2	Wardeh et al. 2015 Sci Data	2000	Goh KJ, 2000, N Engl J Med, 342	10781618	NA	NA	NA	NA	NA	NA	214654	https://doi.org/10.1038/sdata.2015.49	NA	NA	NA
sus scrofa	nipah henipavirus	9823	121791	TRUE	TRUE	TRUE	sus	suidae	artiodactyla	mammalia	sus scrofa	henipavirus	paramyxoviridae	mononegavirales	monjiviricetes	nipah virus	FALSE	Not specified	CargoCarrier	EID2	Wardeh et al. 2015 Sci Data	2000	Lim CC, 2000, AJNR Am J Neuroradiol, 21	10730635	NA	NA	NA	NA	NA	NA	214653	https://doi.org/10.1038/sdata.2015.49	NA	NA	NA
sus scrofa	nipah henipavirus	9823	121791	TRUE	TRUE	TRUE	sus	suidae	artiodactyla	mammalia	sus scrofa	henipavirus	paramyxoviridae	mononegavirales	monjiviricetes	nipah virus	FALSE	Not specified	CargoCarrier	EID2	Wardeh et al. 2015 Sci Data	2000	Parashar UD, 2000, J Infect Dis, 181	10823779	NA	NA	NA	NA	NA	NA	214655	https://doi.org/10.1038/sdata.2015.49	NA	NA	NA
sus scrofa	nipah henipavirus	9823	121791	TRUE	TRUE	TRUE	sus	suidae	artiodactyla	mammalia	sus scrofa	henipavirus	paramyxoviridae	mononegavirales	monjiviricetes	nipah virus	FALSE	Not specified	CargoCarrier	EID2	Wardeh et al. 2015 Sci Data	2000	Westbury HA, 2000, Rev Sci Tech, 19	11189712	NA	NA	NA	NA	NA	NA	214658	https://doi.org/10.1038/sdata.2015.49	NA	NA	NA
sus scrofa	nipah henipavirus	9823	121791	TRUE	TRUE	TRUE	sus	suidae	artiodactyla	mammalia	sus scrofa	henipavirus	paramyxoviridae	mononegavirales	monjiviricetes	nipah virus	FALSE	Not specified	CargoCarrier	EID2	Wardeh et al. 2015 Sci Data	2001	Garner MG, 2001, Rev Sci Tech, 20	11732410	NA	NA	NA	NA	NA	NA	214664	https://doi.org/10.1038/sdata.2015.49	NA	NA	NA
sus scrofa	nipah henipavirus	9823	121791	TRUE	TRUE	TRUE	sus	suidae	artiodactyla	mammalia	sus scrofa	henipavirus	paramyxoviridae	mononegavirales	monjiviricetes	nipah virus	FALSE	Not specified	CargoCarrier	EID2	Wardeh et al. 2015 Sci Data	2001	Harcourt BH, 2001, Virology, 287	11504554	NA	NA	NA	NA	NA	NA	214662	https://doi.org/10.1038/sdata.2015.49	NA	NA	NA
sus scrofa	nipah henipavirus	9823	121791	TRUE	TRUE	TRUE	sus	suidae	artiodactyla	mammalia	sus scrofa	henipavirus	paramyxoviridae	mononegavirales	monjiviricetes	nipah virus	FALSE	Not specified	CargoCarrier	EID2	Wardeh et al. 2015 Sci Data	2001	Hyatt AD, 2001, Microbes Infect, 3	11334747	NA	NA	NA	NA	NA	NA	214659	https://doi.org/10.1038/sdata.2015.49	NA	NA	NA
sus scrofa	nipah henipavirus	9823	121791	TRUE	TRUE	TRUE	sus	suidae	artiodactyla	mammalia	sus scrofa	henipavirus	paramyxoviridae	mononegavirales	monjiviricetes	nipah virus	FALSE	Not specified	CargoCarrier	EID2	Wardeh et al. 2015 Sci Data	2001	Mackenzie JS, 2001, Emerg Infect Dis, 7	11485641	NA	NA	NA	NA	NA	NA	214661	https://doi.org/10.1038/sdata.2015.49	NA	NA	NA
sus scrofa	nipah henipavirus	9823	121791	TRUE	TRUE	TRUE	sus	suidae	artiodactyla	mammalia	sus scrofa	henipavirus	paramyxoviridae	mononegavirales	monjiviricetes	nipah virus	FALSE	Not specified	CargoCarrier	EID2	Wardeh et al. 2015 Sci Data	2001	Ozawa Y, 2001, Rev Sci Tech, 20	11548530	NA	NA	NA	NA	NA	NA	214663	https://doi.org/10.1038/sdata.2015.49	NA	NA	NA
sus scrofa	nipah henipavirus	9823	121791	TRUE	TRUE	TRUE	sus	suidae	artiodactyla	mammalia	sus scrofa	henipavirus	paramyxoviridae	mononegavirales	monjiviricetes	nipah virus	FALSE	Not specified	CargoCarrier	EID2	Wardeh et al. 2015 Sci Data	2001	Yob JM, 2001, Emerg Infect Dis, 7	11384522	NA	NA	NA	NA	NA	NA	214660	https://doi.org/10.1038/sdata.2015.49	NA	NA	NA
sus scrofa	nipah henipavirus	9823	121791	TRUE	TRUE	TRUE	sus	suidae	artiodactyla	mammalia	sus scrofa	henipavirus	paramyxoviridae	mononegavirales	monjiviricetes	nipah virus	FALSE	Not specified	CargoCarrier	EID2	Wardeh et al. 2015 Sci Data	2002	Bossart KN, 2002, J Virol, 76	12388678	NA	NA	NA	NA	NA	NA	214668	https://doi.org/10.1038/sdata.2015.49	NA	NA	NA
sus scrofa	nipah henipavirus	9823	121791	TRUE	TRUE	TRUE	sus	suidae	artiodactyla	mammalia	sus scrofa	henipavirus	paramyxoviridae	mononegavirales	monjiviricetes	nipah virus	FALSE	Not specified	CargoCarrier	EID2	Wardeh et al. 2015 Sci Data	2002	Chua KB, 2002, Microbes Infect, 4	11880045	NA	NA	NA	NA	NA	NA	214665	https://doi.org/10.1038/sdata.2015.49	NA	NA	NA
sus scrofa	nipah henipavirus	9823	121791	TRUE	TRUE	TRUE	sus	suidae	artiodactyla	mammalia	sus scrofa	henipavirus	paramyxoviridae	mononegavirales	monjiviricetes	nipah virus	FALSE	Not specified	CargoCarrier	EID2	Wardeh et al. 2015 Sci Data	2002	Lam SK, 2002, Clin Infect Dis, 34 Suppl 2	11938496	NA	NA	NA	NA	NA	NA	214666	https://doi.org/10.1038/sdata.2015.49	NA	NA	NA
sus scrofa	nipah henipavirus	9823	121791	TRUE	TRUE	TRUE	sus	suidae	artiodactyla	mammalia	sus scrofa	henipavirus	paramyxoviridae	mononegavirales	monjiviricetes	nipah virus	FALSE	Not specified	CargoCarrier	EID2	Wardeh et al. 2015 Sci Data	2002	Ong ST, 2002, J Biochem Mol Biol Biophys, 6	12385971	NA	NA	NA	NA	NA	NA	214667	https://doi.org/10.1038/sdata.2015.49	NA	NA	NA
sus scrofa	nipah henipavirus	9823	121791	TRUE	TRUE	TRUE	sus	suidae	artiodactyla	mammalia	sus scrofa	henipavirus	paramyxoviridae	mononegavirales	monjiviricetes	nipah virus	FALSE	Not specified	CargoCarrier	EID2	Wardeh et al. 2015 Sci Data	2002	Wong KT, 2002, Am J Pathol, 161	12466131	NA	NA	NA	NA	NA	NA	214669	https://doi.org/10.1038/sdata.2015.49	NA	NA	NA
sus scrofa	nipah henipavirus	9823	121791	TRUE	TRUE	TRUE	sus	suidae	artiodactyla	mammalia	sus scrofa	henipavirus	paramyxoviridae	mononegavirales	monjiviricetes	nipah virus	FALSE	Not specified	CargoCarrier	EID2	Wardeh et al. 2015 Sci Data	2003	Johnson RT, 2003, J Neurovirol, 9	12707845	NA	NA	NA	NA	NA	NA	214672	https://doi.org/10.1038/sdata.2015.49	NA	NA	NA
sus scrofa	nipah henipavirus	9823	121791	TRUE	TRUE	TRUE	sus	suidae	artiodactyla	mammalia	sus scrofa	henipavirus	paramyxoviridae	mononegavirales	monjiviricetes	nipah virus	FALSE	Not specified	CargoCarrier	EID2	Wardeh et al. 2015 Sci Data	2003	Lam SK, 2003, Antiviral Res, 57	12615307	NA	NA	NA	NA	NA	NA	214671	https://doi.org/10.1038/sdata.2015.49	NA	NA	NA
sus scrofa	nipah henipavirus	9823	121791	TRUE	TRUE	TRUE	sus	suidae	artiodactyla	mammalia	sus scrofa	henipavirus	paramyxoviridae	mononegavirales	monjiviricetes	nipah virus	FALSE	Not specified	CargoCarrier	EID2	Wardeh et al. 2015 Sci Data	2003	Lim CC, 2003, J Neurol Neurosurg Psychiatry, 74	12486285	NA	NA	NA	NA	NA	NA	214670	https://doi.org/10.1038/sdata.2015.49	NA	NA	NA
sus scrofa	nipah henipavirus	9823	121791	TRUE	TRUE	TRUE	sus	suidae	artiodactyla	mammalia	sus scrofa	henipavirus	paramyxoviridae	mononegavirales	monjiviricetes	nipah virus	FALSE	Not specified	CargoCarrier	EID2	Wardeh et al. 2015 Sci Data	2003	Wong KT, 2003, Am J Pathol, 163	14578210	NA	NA	NA	NA	NA	NA	214673	https://doi.org/10.1038/sdata.2015.49	NA	NA	NA
sus scrofa	nipah henipavirus	9823	121791	TRUE	TRUE	TRUE	sus	suidae	artiodactyla	mammalia	sus scrofa	henipavirus	paramyxoviridae	mononegavirales	monjiviricetes	nipah virus	FALSE	Not specified	CargoCarrier	EID2	Wardeh et al. 2015 Sci Data	2004	Guillaume V, 2004, J Virol, 78	14694115	NA	NA	NA	NA	NA	NA	214674	https://doi.org/10.1038/sdata.2015.49	NA	NA	NA
sus scrofa	nipah henipavirus	9823	121791	TRUE	TRUE	TRUE	sus	suidae	artiodactyla	mammalia	sus scrofa	henipavirus	paramyxoviridae	mononegavirales	monjiviricetes	nipah virus	FALSE	Not specified	CargoCarrier	EID2	Wardeh et al. 2015 Sci Data	2004	Imada T, 2004, J Vet Med Sci, 66	14960818	NA	NA	NA	NA	NA	NA	214675	https://doi.org/10.1038/sdata.2015.49	NA	NA	NA
sus scrofa	nipah henipavirus	9823	121791	TRUE	TRUE	TRUE	sus	suidae	artiodactyla	mammalia	sus scrofa	henipavirus	paramyxoviridae	mononegavirales	monjiviricetes	nipah virus	FALSE	Not specified	CargoCarrier	EID2	Wardeh et al. 2015 Sci Data	2004	Kaku Y, 2004, Uirusu, 54	15745162	NA	NA	NA	NA	NA	NA	214678	https://doi.org/10.1038/sdata.2015.49	NA	NA	NA
sus scrofa	nipah henipavirus	9823	121791	TRUE	TRUE	TRUE	sus	suidae	artiodactyla	mammalia	sus scrofa	henipavirus	paramyxoviridae	mononegavirales	monjiviricetes	nipah virus	FALSE	Not specified	CargoCarrier	EID2	Wardeh et al. 2015 Sci Data	2004	Kashiwazaki Y, 2004, J Virol Methods, 121	15381364	NA	NA	NA	NA	NA	NA	214677	https://doi.org/10.1038/sdata.2015.49	NA	NA	NA
sus scrofa	nipah henipavirus	9823	121791	TRUE	TRUE	TRUE	sus	suidae	artiodactyla	mammalia	sus scrofa	henipavirus	paramyxoviridae	mononegavirales	monjiviricetes	nipah virus	FALSE	Not specified	CargoCarrier	EID2	Wardeh et al. 2015 Sci Data	2004	Tanimura N, 2004, J Comp Pathol, 131	15276859	NA	NA	NA	NA	NA	NA	214676	https://doi.org/10.1038/sdata.2015.49	NA	NA	NA
sus scrofa	nipah henipavirus	9823	121791	TRUE	TRUE	TRUE	sus	suidae	artiodactyla	mammalia	sus scrofa	henipavirus	paramyxoviridae	mononegavirales	monjiviricetes	nipah virus	FALSE	Not specified	CargoCarrier	EID2	Wardeh et al. 2015 Sci Data	2005	Ternhag A, 2005, Lakartidningen, 102	15892474	NA	NA	NA	NA	NA	NA	214679	https://doi.org/10.1038/sdata.2015.49	NA	NA	NA
sus scrofa	nipah henipavirus	9823	121791	TRUE	TRUE	TRUE	sus	suidae	artiodactyla	mammalia	sus scrofa	henipavirus	paramyxoviridae	mononegavirales	monjiviricetes	nipah virus	FALSE	Not specified	CargoCarrier	EID2	Wardeh et al. 2015 Sci Data	2006	Berhane Y, 2006, J Virol Methods, 132	16226320	NA	NA	NA	NA	NA	NA	214680	https://doi.org/10.1038/sdata.2015.49	NA	NA	NA
sus scrofa	nipah henipavirus	9823	121791	TRUE	TRUE	TRUE	sus	suidae	artiodactyla	mammalia	sus scrofa	henipavirus	paramyxoviridae	mononegavirales	monjiviricetes	nipah virus	FALSE	Not specified	CargoCarrier	EID2	Wardeh et al. 2015 Sci Data	2006	Chang LY, 2006, Virol J, 3	16784519	NA	NA	NA	NA	NA	NA	214681	https://doi.org/10.1038/sdata.2015.49	NA	NA	NA
sus scrofa	nipah henipavirus	9823	121791	TRUE	TRUE	TRUE	sus	suidae	artiodactyla	mammalia	sus scrofa	henipavirus	paramyxoviridae	mononegavirales	monjiviricetes	nipah virus	FALSE	Not specified	CargoCarrier	EID2	Wardeh et al. 2015 Sci Data	2006	Weingartl HM, 2006, J Virol, 80	16873250	NA	NA	NA	NA	NA	NA	214682	https://doi.org/10.1038/sdata.2015.49	NA	NA	NA
sus scrofa	nipah henipavirus	9823	121791	TRUE	TRUE	TRUE	sus	suidae	artiodactyla	mammalia	sus scrofa	henipavirus	paramyxoviridae	mononegavirales	monjiviricetes	nipah virus	FALSE	Not specified	CargoCarrier	EID2	Wardeh et al. 2015 Sci Data	2007	Chua KB, 2007, Med J Malaysia, 62	18705447	NA	NA	NA	NA	NA	NA	214687	https://doi.org/10.1038/sdata.2015.49	NA	NA	NA
sus scrofa	nipah henipavirus	9823	121791	TRUE	TRUE	TRUE	sus	suidae	artiodactyla	mammalia	sus scrofa	henipavirus	paramyxoviridae	mononegavirales	monjiviricetes	nipah virus	FALSE	Not specified	CargoCarrier	EID2	Wardeh et al. 2015 Sci Data	2007	Sawatsky B, 2007, J Gen Virol, 88	17251577	NA	NA	NA	NA	NA	NA	214683	https://doi.org/10.1038/sdata.2015.49	NA	NA	NA
sus scrofa	nipah henipavirus	9823	121791	TRUE	TRUE	TRUE	sus	suidae	artiodactyla	mammalia	sus scrofa	henipavirus	paramyxoviridae	mononegavirales	monjiviricetes	nipah virus	FALSE	Not specified	CargoCarrier	EID2	Wardeh et al. 2015 Sci Data	2008	Berhane Y, 2008, Transbound Emerg Dis, 55	18405339	NA	NA	NA	NA	NA	NA	214685	https://doi.org/10.1038/sdata.2015.49	NA	NA	NA
sus scrofa	nipah henipavirus	9823	121791	TRUE	TRUE	TRUE	sus	suidae	artiodactyla	mammalia	sus scrofa	henipavirus	paramyxoviridae	mononegavirales	monjiviricetes	nipah virus	FALSE	Not specified	CargoCarrier	EID2	Wardeh et al. 2015 Sci Data	2008	Bossart KN, 2008, Virology, 372	18054977	NA	NA	NA	NA	NA	NA	214684	https://doi.org/10.1038/sdata.2015.49	NA	NA	NA
sus scrofa	nipah henipavirus	9823	121791	TRUE	TRUE	TRUE	sus	suidae	artiodactyla	mammalia	sus scrofa	henipavirus	paramyxoviridae	mononegavirales	monjiviricetes	nipah virus	FALSE	Not specified	CargoCarrier	EID2	Wardeh et al. 2015 Sci Data	2008	Kolomytsev AA, 2008, Vopr Virusol, 53	18450103	NA	NA	NA	NA	NA	NA	214686	https://doi.org/10.1038/sdata.2015.49	NA	NA	NA
sus scrofa	nipah henipavirus	9823	121791	TRUE	TRUE	TRUE	sus	suidae	artiodactyla	mammalia	sus scrofa	henipavirus	paramyxoviridae	mononegavirales	monjiviricetes	nipah virus	FALSE	Not specified	CargoCarrier	EID2	Wardeh et al. 2015 Sci Data	2009	Aljofan M, 2009, Virus Res, 142	19428741	NA	NA	NA	NA	NA	NA	214689	https://doi.org/10.1038/sdata.2015.49	NA	NA	NA
sus scrofa	nipah henipavirus	9823	121791	TRUE	TRUE	TRUE	sus	suidae	artiodactyla	mammalia	sus scrofa	henipavirus	paramyxoviridae	mononegavirales	monjiviricetes	nipah virus	FALSE	Not specified	CargoCarrier	EID2	Wardeh et al. 2015 Sci Data	2009	Maisner A, 2009, Thromb Haemost, 102	19967130	NA	NA	NA	NA	NA	NA	214692	https://doi.org/10.1038/sdata.2015.49	NA	NA	NA
sus scrofa	nipah henipavirus	9823	121791	TRUE	TRUE	TRUE	sus	suidae	artiodactyla	mammalia	sus scrofa	henipavirus	paramyxoviridae	mononegavirales	monjiviricetes	nipah virus	FALSE	Not specified	CargoCarrier	EID2	Wardeh et al. 2015 Sci Data	2009	Tamin A, 2009, J Virol Methods, 160	19559943	NA	NA	NA	NA	NA	NA	214690	https://doi.org/10.1038/sdata.2015.49	NA	NA	NA
sus scrofa	nipah henipavirus	9823	121791	TRUE	TRUE	TRUE	sus	suidae	artiodactyla	mammalia	sus scrofa	henipavirus	paramyxoviridae	mononegavirales	monjiviricetes	nipah virus	FALSE	Not specified	CargoCarrier	EID2	Wardeh et al. 2015 Sci Data	2009	Tee KK, 2009, Int J Infect Dis, 13	19010076	NA	NA	NA	NA	NA	NA	214688	https://doi.org/10.1038/sdata.2015.49	NA	NA	NA
sus scrofa	nipah henipavirus	9823	121791	TRUE	TRUE	TRUE	sus	suidae	artiodactyla	mammalia	sus scrofa	henipavirus	paramyxoviridae	mononegavirales	monjiviricetes	nipah virus	FALSE	Not specified	CargoCarrier	EID2	Wardeh et al. 2015 Sci Data	2010	Chen YY, 2010, Int J Infect Dis, 14 Suppl 3	20227902	NA	NA	NA	NA	NA	NA	214693	https://doi.org/10.1038/sdata.2015.49	NA	NA	NA
sus scrofa	nipah henipavirus	9823	121791	TRUE	TRUE	TRUE	sus	suidae	artiodactyla	mammalia	sus scrofa	henipavirus	paramyxoviridae	mononegavirales	monjiviricetes	nipah virus	FALSE	Not specified	CargoCarrier	EID2	Wardeh et al. 2015 Sci Data	2010	Rahman SA, 2010, Emerg Infect Dis, 16	21122240	NA	NA	NA	NA	NA	NA	214694	https://doi.org/10.1038/sdata.2015.49	NA	NA	NA
sus scrofa	nipah henipavirus	9823	121791	TRUE	TRUE	TRUE	sus	suidae	artiodactyla	mammalia	sus scrofa	henipavirus	paramyxoviridae	mononegavirales	monjiviricetes	nipah virus	FALSE	Not specified	CargoCarrier	EID2	Wardeh et al. 2015 Sci Data	2010	Sendow I, 2010, Zoonoses Public Health, 57	19638160	NA	NA	NA	NA	NA	NA	214691	https://doi.org/10.1038/sdata.2015.49	NA	NA	NA
sus scrofa	nipah henipavirus	9823	121791	TRUE	TRUE	TRUE	sus	suidae	artiodactyla	mammalia	sus scrofa	henipavirus	paramyxoviridae	mononegavirales	monjiviricetes	nipah virus	FALSE	Not specified	CargoCarrier	EID2	Wardeh et al. 2015 Sci Data	2012	Xu K, 2012, Semin Cell Dev Biol, 23	22227101	NA	NA	NA	NA	NA	NA	214695	https://doi.org/10.1038/sdata.2015.49	NA	NA	NA
[truncated: 42 more rows]
